# Supplementary material for: The association between elevated serum uric acid levels and islet β-cell function indexes in newly diagnosed type 2 diabetes mellitus: a cross-sectional study
Source: PeerJ. 2018 Mar 9;6:e4515. doi: 10.7717/peerj.4515 (PMC5846453; doi:10.7717/peerj.4515)
Supplement: Supplemental Information 1 [file peerj-06-4515-s001.xls]

## Sheet: Sheet1
number	gender（M 1F2）	age(years)	BMI（kg/m2）	UA（umol/L）	OGTT（mmol/L）					AUCglu30	AUCglu120	IRT（uIU/ml)					AUCins30	AUCglu120	HOMA-IR	HOMA-β	ISI	AUCins30/glu30	AUCins120/glu120	DI30	DI120	TC	TG	HDL	LDL	SBP	DBP	BUN	Scr	smoking	alcohol	family history	mean glu	mean ins
0000745583	2	71	29.3848	185.3	5.87	12.26	12.97	10.85	17.95	4.5325	37.15	12.3	66.3	119	136	23.3	19.65	273.125	3.20893	103.797	44.0862	4.33536	7.35195	191.129	324.119	5.97	1.11	1.64	3.62	110	70	6.3	61	0	0	0	9.98333	71.38
0000968762	2	48	23.7332	188.9	8.83	15.04	20.76	20.8	13.32	5.9675	52.7575	2.42	3.55	7.19	16	9.63	1.4925	28.5875	0.949716	9.08068	214.382	0.250105	0.541866	53.6178	116.166	6.7	1.96	2.16	4.81	178	97	7.31	65.2	0	0	0	13.125	7.758
0000713740	2	64	23.0518	224	9.26	15.87	19.15	17.32	16.01	6.2825	49.9375	8.9	11.4	18.8	27.5	23.5	5.075	61.275	3.66284	30.9028	72.1504	0.807799	1.22703	58.2831	88.531	4.08	1.02	0.92	2.97	100	60	6.01	61.2	0	0	0	12.935	18.02
0000702879	2	74	23.1111	181.2	8.14	13.9	17.98	24	21.09	5.51	57.015	17.2	18.9	20.5	25.1	20.1	9.025	64.275	6.22258	74.1379	49.7302	1.63793	1.12733	81.4546	56.0626	4.28	0.89	1.44	2.31	171	73	4.53	58.9	0	1	0	14.185	20.36
0000796543	2	55	26.5731	222.3	6.63	10.66	12.9	14.36	10.84	4.3225	36.4425	32.9	49.1	67.9	79.7	63.3	20.5	195.05	9.69453	210.224	29.1159	4.74263	5.35227	138.086	155.836	4.71	2.15	1.09	2.68	136	77	4.7	58.5	0	0	0	9.23167	58.58
0000968382	2	60	21.4844	114	10.28	16.81	20.85	22.11	16.9	6.7725	57.1725	5.85	13.4	25.6	33.6	18.6	4.8125	70.2625	2.6728	17.2566	76.8871	0.710594	1.22896	54.6355	94.4909	4.2	1.39	2.12	2.21	97	57	4.22	57.1	0	0	0	14.4917	19.41
0000782638	2	51	24.1415	215.1	11.28	17.21	23.14	31.26	31.81	7.1225	75.945	6.02	17	15.1	26.9	22	5.755	59.23	3.01803	15.4756	66.5299	0.808003	0.779907	53.7563	51.8871	5.33	2.08	0.96	2.99	151	86	3.91	58.3	0	0	0	19.1167	17.404
0000845035	2	65	23.1405	214.5	7.81	11.69	16.42	18.26	12.48	4.875	44.6125	4.68	14.9	41.6	119	85.4	4.895	201.52	1.62448	21.7169	68.0898	1.0041	4.51712	68.3691	307.57	4.95	1.49	1.1	3.56	146	80	3.65	54.9	0	0	1	11.11	53.116
0000813593	2	49	34.7222	221.9	11.56	12.98	18.21	22.38	17.8	6.135	54.3175	8.7	17.58	22.83	38.64	33.55	6.57	83.5025	4.46987	21.5881	54.4548	1.0709	1.5373	58.3159	83.7135	6.18	2.87	1.07	4.65	140	79	4.99	57.2	0	0	0	13.8217	24.26
0000924922	2	59	23.9188	173.8	12.05	15.12	19.58	23.94	25.03	6.7925	61.7125	2.34	3.53	3.93	2.76	2.37	1.4675	9.2425	1.2532	5.47368	272.852	0.216047	0.149767	58.949	40.8643	3.74	0.57	1.33	2.33	127	66	4.62	54.5	0	0	0	15.9533	2.986
0000713929	2	55	28.764	223.1	5.08	12.8	13.15	4.38	3.13	4.47	23.4775	11.8	47.7	76.6	70.4	60.8	14.875	185.05	2.66418	149.367	69.6999	3.32774	7.88201	231.943	549.376	5.27	1.31	1.21	3.66	125	77	7.2	54.9	0	0	0	6.42333	53.46
0000918977	2	58	26.8386	179.6	8	13.22	21.18	24.5	23.43	5.305	60.71	6.33	10.1	19.2	24.3	25.2	4.1075	57.9325	2.25067	28.1333	87.7721	0.77427	0.95425	67.9593	83.7565	4.45	1.94	1.22	2.65	114	71	3.89	54.2	0	0	0	15.055	17.026
0000739112	2	44	28.3987	183.4	6.61	14.69	16.46	17.39	12.44	5.325	44.9525	21.5	50.3	96.4	193	81.6	17.95	336.625	6.31622	138.264	26.558	3.37089	7.48846	89.5242	198.879	4.5	1.75	0.9	3.39	157	97	2.65	56.8	0	0	1	11.265	88.56
0000831343	2	57	23.7954	155.7	13.67	16.09	21.28	27.65	27.69	7.44	68.9175	3.21	5.55	11.14	12.08	11.28	2.19	29.6525	1.95025	6.31268	121.885	0.294355	0.430261	35.8775	52.4424	3.53	0.69	1.07	2.22	107	69	4.92	53.4	0	0	1	17.73	8.652
0000853345	2	52	24.8358	192.6	14.85	16.54	19.44	25	22.76	7.8475	62.9425	5.22	7.01	8.21	8.66	8.31	3.0575	23.7825	3.4452	9.19824	102.436	0.389615	0.377845	39.9105	38.7048	4.34	1.09	1.22	3	125	80	5.22	53.7	0	0	0	16.4317	7.482
0000720087	2	65	23.4375	112	4.94	15.13	17.92	17.84	13.59	5.0175	46.875	2	23.3	42.5	79.6	47.2	6.325	147.225	0.439111	27.7778	149.923	1.26059	3.1408	188.991	470.878	4.58	1.15	1.49	2.38	141	80	2.9	51.1	0	0	0	11.57	38.92
0000780910	2	61	27.4714	194	16.2	18.11	22.79	24.64	20.51	8.5775	65.0925	12	19.9	20.3	15.2	13.4	7.975	50.075	8.64	18.8976	43.219	0.929758	0.76929	40.1833	33.248	4.4	2.13	0.94	2.26	106	68	4.62	51.1	0	0	0	17.0417	16.16
0000795034	2	68	29.1749	134.6	9.1	11	15.15	17.68	18.9	5.025	46.2675	17.7	22.2	28.1	38.5	51.1	9.975	100.65	7.15867	63.2143	40.5623	1.98507	2.17539	80.5191	88.2389	3.42	1.07	0.82	2.1	136	90	3.39	49.9	0	0	0	11.9717	31.52
0000972961	2	57	22.5466	170.3	9.5	17.58	24.14	26.37	21.73	6.77	66.505	9.19	11.5	16.7	20.6	24.6	5.1725	53.4725	3.88022	30.6333	64.7231	0.764032	0.804037	49.4505	52.0397	5.75	1.33	1.63	4.03	127	68	4.54	51	0	0	1	16.5533	16.518
0000690277	2	62	17.4818	195.7	18.47	22.65	25.89	32.8	34.48	10.28	85.4	2	2	2.56	3.08	2.43	1	7.715	1.64178	2.67201	223.839	0.0972763	0.0903396	21.7743	20.2216	5.23	1.66	1.43	3.05	185	106	6.28	42.9	0	0	0	22.3817	2.414
0000972150	2	55	21.83	165.2	9.93	16.23	19.73	22.15	21.32	6.54	58.205	11.8	15.6	18.9	30.9	35.6	6.85	73.625	5.20773	36.703	50.3986	1.0474	1.26493	52.7876	63.7505	4.08	2.16	1.55	2.26	131	79	3.82	43.5	0	0	0	14.8933	22.56
0000915228	2	59	17.3604	201.8	8.99	10.07	14.4	19.53	18.45	4.765	46.8375	2.85	8.39	9.07	9.9	6.83	2.81	25.025	1.13873	10.3825	210.355	0.589717	0.534294	124.05	112.391	3.65	1.06	1.32	2.06	102	69	4.06	42.9	0	0	0	11.9067	7.408
0000804061	2	54	22.0317	183.2	8.95	12.05	20.44	24.56	19.61	5.25	57.9575	3.42	4.48	10.9	22	17.4	1.975	41.97	1.3604	12.5505	140.253	0.37619	0.724151	52.7619	101.564	6.41	1.46	1	5.07	130	75	2.35	41.7	0	0	0	14.2683	11.64
0000697973	2	21	18.3968	142.8	8.27	10.96	14.38	18.33	22.67	4.8075	47.9975	4.05	4.28	5.74	5.77	8.9	2.0825	17.6775	1.4886	16.9811	204.38	0.433177	0.3683	88.5328	75.2733	5.34	0.72	1.85	2.87	110	60	3.4	47	0	0	0	12.435	5.748
0000813899	2	58	25.1177	192.6	12.48	20.02	21.58	26.67	21.55	8.125	66.76	4.31	5.45	5.96	6.1	12.88	2.44	20.8125	2.39061	9.59911	125.346	0.300308	0.311751	37.6425	39.0769	5.61	1.51	1.45	4.08	140	90	4.03	38.7	0	0	1	17.05	6.94
0000834288	2	67	23.0469	197.7	6.65	11.54	14	11.24	7.36	4.5475	32.8525	38.2	40.2	61.2	81.8	41.3	19.6	178	11.2902	242.54	29.7508	4.31006	5.41816	128.228	161.195	2.96	0.76	1.25	1.6	127	70	3.11	32.3	0	0	0	8.465	52.54
0000821860	2	57	21.3675	147.3	12.69	15.72	21.63	23.73	23.65	7.1025	62.81	3.65	6.59	13	8.45	7.54	2.56	26.1775	2.0586	7.94342	130.182	0.360436	0.416773	46.9223	54.2562	4.94	1.89	0.73	3.25	135	82	4.26	31.9	0	0	1	16.2367	7.846
0000805814	2	58	23.4375	210.4	7.07	12.53	15.95	17.81	11.49	4.9	43.55	8.12	12.8	20.6	34.3	23.8	5.23	70.08	2.55148	45.4902	89.9383	1.06735	1.60918	95.9954	144.727	5.37	3.22	无	3.53	117	61	4.96	51.3	0	0	0	10.8083	19.924
0000750800	2	42	20.5761	149.3	13.62	16.18	21.98	26.67	24.36	7.45	66.83	3	3.79	5.07	7.88	5.4	1.6975	17.0275	1.816	5.92885	168.543	0.227852	0.254788	38.403	42.9428	4.02	1.27	1.33	2.32	103	66	5.7	55.4	0	0	0	17.135	5.028
0000845120	2	34	23.4375	203.8	8.95	15.93	19.1	15.38	11.31	6.22	45.5625	27.13	36.26	50.56	30.54	28.77	15.8475	107.757	10.7917	99.5596	31.7656	2.54783	2.36505	80.9334	75.1272	3.17	0.66	0.88	2.26	120	75	3.81	30.5	0	1	0	11.7783	34.652
0000875363	2	46	24.2188	222.1	10.26	11.42	13.92	15.88	15.17	5.42	42.18	16.5	19.5	25.3	34.3	50.4	9	92.35	7.524	48.8166	42.6745	1.66052	2.18943	70.8617	93.4327	4.77	1.66	0.93	3.33	126	78	4.77	48.7	0	0	0	11.1083	29.2
0000796394	2	35	28.6501	194.4	5.99	10.69	13.69	13.4	11.73	4.17	36.375	19.2	24.2	50.6	86.4	96.5	10.85	189.5	5.11147	154.217	41.1992	2.60192	5.20962	107.197	214.632	5.44	2.31	1.07	3.63	129	76	1.71	45.5	0	0	0	9.25	55.38
0000751520	2	53	22.0741	206.5	6.1	9.72	11.43	9.49	7.16	3.955	28.0275	4	6	13	12.1	12	2.5	31.85	1.08444	30.7692	243.85	0.632111	1.13638	154.14	277.107	3.78	0.71	1.13	2.41	120	70	2.88	51	0	0	1	7.31667	9.42
0000788659	2	57	25.3155	157.6	5.45	11.41	14.3	8.94	4.16	4.215	28.8125	7.92	26.1	68.6	68.4	19.5	8.505	144.63	1.9184	81.2308	90.787	2.01779	5.0197	183.189	455.723	4.36	0.98	1	2.97	152	82	6.21	57.7	0	0	0	7.37667	38.104
0000789290	2	50	22.4766	178	3.67	7.85	6.35	10.25	4.35	2.88	22.03	6.25	36	87.9	58.8	16.3	10.5625	152.438	1.01944	735.294	140.089	3.66753	6.91954	513.782	969.353	5.36	0.86	1.89	2.65	109	62	3.55	56.2	0	0	0	5.41167	41.05
0001126807	2	60	20.45	186.8	8.21	12.2	16.06	20.72	18.44	5.1025	50.1375	15.7	21.6	24.4	47.3	46.5	9.325	103.575	5.72876	66.6667	44.4864	1.82754	2.06582	81.3004	91.9008	3.66	2.49	1.14	1.62	120	86	5.6	51	0	0	0	12.605	31.1
0001104594	2	55	17.58	131.3	5.47	12.76	13.53	9.87	8.53	4.5575	32.03	4.63	33.4	42.7	79.5	46.3	9.5075	152.532	1.1256	47.0051	106.932	2.08612	4.76218	223.072	509.227	5.44	0.7	1.54	3.2	125	81	3	50	1	0	0	8.36	41.306
0001098450	2	55	22.83	211.2	8.06	9.88	15.34	17.79	17.8	4.485	45.15	3.81	5.73	16.7	18.3	22	2.385	45.6425	1.36483	16.7105	146.007	0.531773	1.01091	77.6426	147.6	5.65	1.04	1.22	3.66	100	67	6.3	38	1	0	0	11.4783	13.308
0001086317	2	33	17.04	209	13.07	17.31	22.96	26.44	25.1	7.595	68.1325	13.02	23	46.7	49.83	40.16	9.005	119.69	7.56317	27.21	31.197	1.18565	1.75672	36.9886	54.8044	4.08	0.46	1.63	1.98	92	52	5.3	39	0	0	0	17.48	34.542
0001082141	2	63	20.57	209.8	15.81	20.78	24.24	26.36	21.51	9.1475	69.6375	5.61	6.96	8.56	16.6	10.2	3.1425	33.0025	3.94196	9.11454	80.574	0.343536	0.473919	27.6801	38.1855	5.93	4	1.12	2.67	127	81	4.7	72.8	0	0	0	18.1167	9.586
0001072244	2	59	20.45	124.2	13.09	15.16	17.69	18.02	17.69	7.0625	50.985	3.03	6.56	8.05	10.9	12.4	2.3975	27.175	1.76279	6.31908	150.424	0.339469	0.533	51.0643	80.176	6.45	1.18	1.55	4.3	142	77	6.41	32.2	0	0	0	13.6083	8.188
0001065310	2	48	20.03	198.2	18.32	22.11	24.29	25.63	29.7	10.1075	74.3325	3.01	3.14	3.92	3.97	5.47	1.5375	11.9675	2.45081	4.06208	152.407	0.152115	0.161	23.1834	24.5375	4.11	1	1.79	2.34	95	51	4.47	34.8	0	0	1	20.0083	3.902
0001062314	2	63	24.52	204.7	9.35	15.04	18.77	18.21	14.19	6.0975	49.24	5.1	5.86	17.2	40.1	20.8	2.74	67.605	2.11933	17.4359	96.6902	0.449364	1.37297	43.4491	132.753	5.56	1.21	1.77	3.55	114	65	4.1	40.5	0	1	0	12.5933	17.812
0001049089	2	54	25.85	196.1	12.55	19.29	23.65	25.29	19.36	7.96	65.49	10.4	36.84	44.41	38.5	14.97	11.81	100.312	5.80089	22.9834	39.7699	1.48367	1.53172	59.0054	60.9165	6.46	1.03	2.04	4.61	109	67	3.74	40.8	0	0	0	16.69	29.024
0001055954	2	42	25.04	179.5	12.53	15.29	17.9	19.22	17.01	6.955	51.9275	3.24	6.36	11.2	13.7	13.9	2.4	33.04	1.80432	7.17608	136.495	0.345075	0.636272	47.1009	86.8476	4.66	1.22	1.28	3.3	148	103	3.72	39	0	0	0	13.6583	9.68
0001935696	2	60	24.03	202.9	12.35	21.27	27.72	32.31	33.31	8.405	83.4775	6.4	2.9	5.9	5.6	4.5	2.325	15.325	3.51289	14.4633	108.703	0.276621	0.183582	30.0697	19.956	5.6	1.23	1.37	3.91	130	88	4.96	63.6	0	0	0	21.16	5.06
0001033046	2	72	23.68	194.7	5.35	11.75	16.89	15.61	7.93	4.275	39.455	5.45	29.8	108	228	105	8.8125	377.762	1.29589	58.9189	61.2803	2.0614	9.57452	126.323	586.729	3.32	0.69	1.84	1.35	126	79	2.19	59.3	0	0	0	9.58833	95.25
0001023290	2	45	21.91	178.7	14.78	18.07	20.65	23.52	21.08	8.2125	62.2775	5.55	7.31	7.58	8.46	12.6	3.215	25.4875	3.64573	9.84043	94.7804	0.391476	0.409257	37.1043	38.7895	4.84	1.01	1.11	3.33	110	65	3.96	43.8	0	0	0	16.35	8.3
0001025579	2	83	15.01	202	4.6	9.14	11.35	13.76	12.68	3.435	34.3325	2	29.3	33.2	49	39.3	7.825	108.7	0.408889	36.3636	203.505	2.27802	3.1661	463.588	644.316	6.65	0.73	2.59	3.67	102	50	4.29	51.1	0	0	0	8.58833	30.56
0000993942	2	42	32	188.5	10.63	15.74	21.57	20.77	17.84	6.5925	56.395	5.42	14.5	27.7	40	23.5	4.98	81.13	2.56065	15.2034	73.5808	0.755404	1.4386	55.5832	105.854	3.12	1.63	0.77	1.94	111	76	5.13	54.3	0	0	0	14.425	22.224
0000697248	2	62	20.0617	310.3	10.96	14.9	19.6	20	22.52	6.465	56.15	2	3.81	5.09	11.3	4.05	1.4525	19.5475	0.974222	5.36193	243.435	0.224671	0.34813	54.6929	84.7472	4.31	94.1	1.26	4.47	130	80	4.6	72.8	1	0	0	14.6633	5.25
0000696036	2	54	22.8516	301.5	8.69	17.65	19.38	23.95	18.17	6.585	58.5675	8.57	12.5	16.5	24.9	27.5	5.2675	59.4175	3.30992	33.025	71.3946	0.799924	1.01451	57.1103	72.4308	6.56	8.18	0.96	2.53	134	90	7.23	67.6	0	0	0	14.64	17.994
0000716903	2	74	26.4792	280.5	6.13	10.2	15.65	15.02	11.2	4.0825	38.99	10.5	20.6	41	66	87	7.775	153.175	2.86067	79.8479	59.6467	1.90447	3.92857	113.595	234.326	4.43	1.3	1.32	2.61	148	78	4.46	63.8	0	0	0	9.7	45.02
0000760289	2	65	27.6398	296.2	6.55	7.42	9.41	13.69	11.92	3.4925	32.055	10.1	11.9	16.4	55.4	57.1	5.5	104.725	2.94022	66.2295	78.3215	1.5748	3.26704	123.341	255.88	6.43	2.71	1.06	4.68	122	76	6.14	62.9	0	0	0	8.165	30.18
0000967331	2	65	25.8065	279.7	5.74	12.96	15.95	18.65	14.8	4.675	45.9275	30	56	86	125	120	21.5	285	7.65333	267.857	24.7687	4.59893	6.20543	113.909	153.7	3.71	1.59	1.55	1.95	147	80	5.52	58.7	0	0	0	11.35	83.4
0000854923	2	78	21.3593	278.5	6.88	11.88	16.86	19.47	20.38	4.69	49.965	3.84	9.39	16.7	33.6	41.6	3.3075	72.58	1.17419	22.7219	119.633	0.705224	1.45262	84.3679	173.781	3.6	1.75	1.09	2.11	145	64	4.64	56.8	0	0	1	12.5783	21.026
0000827818	2	52	22.2137	248.2	8.39	13.2	19.31	23.36	20.76	5.3975	56.92	3.01	4.06	5.98	10.7	16.8	1.7675	26.3675	1.1224	12.3108	185.627	0.327466	0.463238	60.7865	85.9893	7.05	4.56	1	4.36	176	94	6.33	60.8	0	0	0	14.17	8.11
0000967358	2	51	23.0518	268.8	4.65	12.34	15.12	13.95	6.95	4.2475	36.0975	4.35	16	33.2	50.2	31.5	5.0875	99.9375	0.899	75.6522	143.828	1.19776	2.76854	172.271	398.193	4.81	2.72	1.14	2.84	170	86	3.52	60.3	0	0	1	8.835	27.05
0000824759	2	53	19.7239	291.7	5.42	8.66	9	11.34	8.29	3.52	27.92	2.61	24.4	14.4	13.6	11.1	6.7525	42.8025	0.62872	27.1875	274.058	1.91832	1.53304	525.732	420.142	3.87	1.24	0.97	2.49	110	66	5.4	58.3	0	0	0	7.11833	13.222
0000730185	2	67	30.863	235.4	8.36	13.84	19.57	23.8	24.27	5.55	59.6225	20.9	40	65.2	128	125	15.225	264.625	7.76551	86.0082	22.4529	2.74324	4.43834	61.5938	99.6537	4.57	1.04	0.93	3.35	157	92	5.47	55.8	0	0	0	14.9733	75.82
0000743228	2	52	23.4375	303.4	11.39	17.02	22.65	26.21	25.06	7.1025	67.085	9.76	17	21.2	31.2	29	6.69	72.54	4.94073	24.7402	49.3786	0.941922	1.08131	46.5108	53.3938	5.46	2.09	1.07	3.82	148	80	4.86	58.3	0	0	0	17.055	21.632
0000980496	2	48	24.2188	233.3	5.93	9.29	15.21	13.77	10.44	3.805	36.525	18.3	32	70.6	87.5	69.8	12.575	195.925	4.82307	150.617	42.6456	3.30486	5.36413	140.938	228.757	7.13	13.6	0.76	1.64	118	78	4.4	53.7	1	0	0	9.10667	55.64
0000794564	2	60	23.4221	286.7	10.29	15.38	17.29	18.52	15.02	6.4175	49.26	16.8	60.2	64.8	96.4	58.4	19.25	208.5	7.6832	49.4845	27.6555	2.99961	4.23264	82.9558	117.056	6.82	1.47	0.98	5.52	135	80	2.11	48.5	0	0	0	12.75	59.32
0000869784	2	64	24.974	231	5.26	10.55	12.62	14.03	5.59	3.9525	32.88	4.56	12.8	20.3	24.2	16	4.34	54.965	1.06603	51.8182	182.844	1.09804	1.67168	200.77	305.658	3.89	3.15	1.07	1.93	154	71	5.32	47.7	0	0	0	8.00833	15.572
0000927469	2	46	22.8624	238.8	13.77	18.66	23.71	29.21	25.05	8.1075	72.29	6.96	8.36	11.6	21	15.1	3.83	43.17	4.25952	13.554	67.0757	0.472402	0.597178	31.6867	40.0561	5.58	4.16	1.06	3.52	129	95	5.42	49.2	0	0	1	18.4	12.604
0000842321	2	48	21.6041	268.8	6.53	9.18	15.47	14.73	8.24	3.9275	36.675	2.97	6.26	18.5	35.4	24.6	2.3075	65.4475	0.86196	19.604	180.448	0.587524	1.78453	106.018	322.015	3.25	1.96	1.04	1.86	138	69	3.67	47.3	0	0	1	9.025	17.546
0000952880	2	46	35.1562	299.8	8.29	15.35	19.22	17.58	10.35	5.91	46.9175	5.2	19.6	55.1	33.7	17.4	6.2	94.825	1.91591	21.7119	86.6284	1.04907	2.0211	90.8792	175.085	5.66	1.58	1.48	3.67	130	80	3.34	47	0	0	0	11.7983	26.2
0000823052	2	59	26.7532	304.1	10.22	16.85	20.99	25.69	19.64	6.7675	62.2325	13.1	19.5	35.9	62.8	47.2	8.15	126.35	5.95031	38.9881	36.6632	1.20429	2.03029	44.1529	74.4369	4.71	2.32	0.95	3.1	157	100	3.62	43.9	0	0	0	15.565	35.7
0000697126	2	34	24.7676	284.4	7.99	9.21	10.79	13.89	11.5	4.3	34.335	2.41	7.83	8.33	17.3	19.4	2.56	37.765	0.855818	10.735	229.797	0.595349	1.0999	136.809	252.753	4.37	2.66	0.93	2.32	98	68	4.93	47.9	0	0	0	8.89667	11.054
0000840275	2	36	22.5827	249.1	10.41	16.95	19.68	19.52	18.3	6.84	54.5075	15.1	38.1	39.8	53.2	75.7	13.3	143.725	6.98627	43.7048	31.8359	1.94444	2.63679	61.9031	83.9446	5.82	2.81	1.11	3.87	120	80	5.48	47.1	0	0	0	14.1433	44.38
0000950505	2	45	28.3987	262.1	7.62	10.7	14.87	16.84	16.54	4.58	43.5175	9.96	33.3	38.5	46.2	64.4	10.815	126.415	3.37312	48.3495	55.5593	2.36135	2.90492	131.195	161.396	4.97	2.05	1.15	3.65	135	80	4.13	43.8	0	0	0	11.095	38.472
0000862983	2	58	21.0303	230.5	9.64	17.49	18.75	21.38	17.82	6.7825	55.5075	6.44	20.2	20.9	37.1	22.1	6.66	75.535	2.75918	20.9772	72.9461	0.981939	1.36081	71.6286	99.2655	4.28	1.94	1.13	2.07	115	76	3.91	39.5	0	0	0	14.18	21.348
0000928105	2	52	24.974	242.6	8.95	13.88	19.91	24.19	18.2	5.7075	57.4	2.73	3.23	3.34	7.67	10.4	1.49	17.6725	1.08593	10.0183	229.556	0.26106	0.307883	59.9279	70.6765	6	2.06	0.9	4.66	131	87	4.05	39.5	0	0	0	14.1883	5.474
0000849177	2	36	17.5781	228.6	13.73	19.71	20.33	23.21	25.17	8.36	64.33	1.89	1.95	2.2	2.89	2.15	0.96	7.0625	1.15332	3.69501	319.599	0.114833	0.109785	36.7004	35.0873	4.05	1.21	1.11	2.72	95	64	2.94	36.1	0	0	1	17.025	2.216
0000875881	2	21	23.1473	243.3	18.94	19.36	21.29	27.54	27.07	9.575	71.4575	7.35	7.57	8.46	14.5	10.5	3.73	31.7175	6.18707	9.52073	62.4541	0.389556	0.443865	24.3294	27.7212	4.83	2.03	0.85	3.97	135	80	4.19	43.1	0	0	0	19.0333	9.676
0000775913	2	33	34.0199	265	3.87	8.53	10.33	7.09	4.2	3.1	22.17	18.1	27.1	58.2	69.4	48.7	11.3	155.475	3.1132	978.378	75.3897	3.64516	7.01286	274.808	528.697	4.59	5.09	0.99	1.69	145	93	2.47	46.6	0	0	0	5.67	44.3
0000776049	2	34	28.125	224.5	4.44	10.58	11.98	7.17	4.57	3.755	24.84	25.9	96.5	133	113	53.3	30.6	294.125	5.11093	551.064	39.9611	8.14913	11.8408	325.649	473.171	4.65	3.8	1.34	1.62	130	73	2.75	49	0	0	0	6.45667	84.34
0000794729	2	31	25.3906	266.9	3.84	8.41	11.5	12.68	6.4	3.0625	29.67	15.1	37.9	55.5	150	97.8	13.25	263.25	2.57707	888.235	58.227	4.32653	8.8726	251.921	516.625	5.9	3.71	1.22	3.48	150	90	2.49	52.6	0	0	0	7.13833	71.26
0000759188	2	57	25.9181	227.9	4.48	9.58	12.72	10.33	6.25	3.515	28.905	9.85	24.7	52	72.1	43.6	8.6375	147.713	1.96124	201.02	88.047	2.45733	5.11028	216.36	449.944	3.83	1.15	1.3	2.11	122	72	4.01	61	0	0	0	7.22667	40.45
0000682176	2	61	25.3155	294.8	4.67	10.64	10.86	6.84	3.8	3.8275	23.3725	4	38.6	32.1	31	10.5	10.65	80.625	0.830222	68.3761	193.77	2.7825	3.44957	539.164	668.422	5.2	1.55	1.17	3.78	160	90	7	53.8	0	0	0	6.135	23.24
0000761760	2	51	23.3091	299.5	4.71	12.13	11.59	4.49	3.67	4.21	22.26	5.09	67.3	111	19.1	12.2	18.0975	143.373	1.06551	84.1322	126.213	4.29869	6.44081	542.551	812.914	3.81	1.45	0.84	2.76	140	70	3.95	57	0	0	0	6.09833	42.938
0001132295	2	51	21.77	282.7	10.17	17.51	21.71	22.99	17.43	6.92	59.285	4.06	4.81	7.27	13.4	9.7	2.2175	27.1225	1.83512	12.1739	143.585	0.320448	0.457493	46.0117	65.6894	6.42	2.29	0.96	4.59	125	78	4.4	52.9	1	0	1	14.9683	7.848
0001131047	2	55	17.58	251.7	7.24	10.56	14.45	18.78	19.81	4.45	46.6125	22.4	25.2	25.4	46.5	47.9	11.9	107.7	7.20782	119.786	39.4957	2.67416	2.31054	105.618	91.2565	6.08	3.33	0.72	3.58	104	79	4.3	40.2	0	0	0	11.8067	33.48
0001122731	2	70	21.72	259.3	8.79	9.42	13.69	15.52	20.42	4.5525	42.905	23.2	26.9	28.9	36.2	76.1	12.525	115.175	9.06347	87.7127	33.6683	2.75124	2.68442	92.6296	90.38	3.8	1.34	1.38	1.73	123	72	3.4	46.5	0	0	0	11.3067	38.26
0001109966	2	57	21.77	272.6	12.02	20.34	25.13	27.75	22.27	8.09	70.9075	17.1	28.1	39.2	46.2	23.6	11.3	105.725	9.1352	40.1408	29.6718	1.39679	1.49103	41.4451	44.2414	4.29	4.85	0.7	1.86	144	92	5.2	48	0	0	0	17.9183	30.84
0001102200	2	72	18.97	295.6	7.08	11.2	15.64	20.41	21.28	4.57	50.15	6.06	7.89	10.3	13.4	17.4	3.4875	35.285	1.90688	33.8547	129.61	0.763129	0.703589	98.9094	91.1924	5.4	1.99	0.87	1.89	153	93	4.3	90.9	0	0	0	12.6017	11.01
0001103344	2	39	23.24	256.3	6.2	12.06	14.61	11.66	7.9	4.565	34.1475	27.2	106	179	300	241	33.3	614.55	7.49511	201.481	19.9418	7.29463	17.9969	145.468	358.892	4.04	1.62	0.88	2.45	105	58	4.7	66	1	0	0	8.73833	170.64
0001095364	2	51	22.35	273.3	9.11	15.42	18.23	20.34	16.56	6.1325	52.28	7.59	17.1	23.5	38.2	25	6.1725	78.7725	3.07311	27.0588	69.9258	1.00652	1.50674	70.3819	105.36	5.21	1.26	1.37	3.02	149	84	4.9	45	0	0	0	13.2767	22.278
0001089726	2	33	18.83	261.7	9.78	14.7	19.56	24.14	24.13	6.12	60.67	8.8	9	11.7	9.9	8.9	4.45	29.825	3.82507	28.0255	88.4203	0.727124	0.491594	64.2925	43.4669	4.84	0.95	1.21	2.99	97	59	5.3	54.7	0	1	0	15.385	9.66
0001056981	2	66	26.22	291.8	9.54	14.58	19.57	16.59	11.28	6.03	46.5825	15.56	43.8	74.57	129.46	65.95	14.84	244.153	6.59744	51.5232	29.2836	2.46103	5.24129	72.0677	153.484	7.62	1.7	1.74	5.75	137	76	6	54.8	0	0	0	11.9267	65.868
0001040260	2	55	22.86	263.4	14.76	18.75	23.32	21.71	24.64	8.3775	64.585	2.67	5.45	6.68	6.82	8.75	2.03	19.5975	1.75152	4.74245	155.863	0.242316	0.303437	37.7679	47.2945	5.43	2.47	1.35	3.16	119	67	5.45	47.1	0	0	0	17.1967	6.074
0001030257	2	43	28.18	302.3	8.48	16.66	13.55	11.06	4.53	6.285	33.9375	25.5	113	116	166	32.2	34.625	331.975	9.61067	102.41	23.7611	5.50915	9.78195	130.904	232.43	5.98	1.8	1.43	4.07	133	83	4.38	52.6	0	0	0	9.04667	90.54
0001033376	2	42	20.31	258.9	6.94	13.53	15.77	14.27	9.69	5.1175	39.4425	7.56	16	29.5	41.1	21.4	5.89	83.815	2.33184	43.9535	90.6605	1.15095	2.12499	104.346	192.653	5.02	2.24	1.2	3.31	124	74	4.99	34.2	0	0	0	10.0333	23.112
0001020586	2	24	36.76	241.6	13.21	18.92	23.42	25.02	16.88	8.0325	63.7875	8.67	28.92	44.01	32.71	16.88	9.3975	90.785	5.09025	17.8579	45.2646	1.16993	1.42324	52.9566	64.4224	4.94	1.66	0.96	3.64	136	75	3.22	29.9	0	0	0	16.2417	26.238
0001024468	2	69	34.1	244.3	11.07	12.83	17.81	17.47	17.93	5.975	48.975	20.7	29.4	66.8	68.9	87.5	12.525	182.625	10.1844	54.6896	24.9245	2.09623	3.72894	52.2476	92.9421	3.59	2.18	0.95	2.12	144	86	4.8	59.5	0	0	0	12.8517	54.66
0001022410	2	51	24.16	263.3	13.74	11.7	25.68	27.64	19.6	6.36	65.985	2.09	4.2	7.98	15.1	10.9	1.5725	29.1575	1.27629	4.08203	162.403	0.247248	0.441881	40.1539	71.7628	3.41	1.09	1.29	2.09	101	55	3.6	67.4	0	0	0	16.3933	8.054
0000991407	2	67	25	295.9	7.58	10.93	14.25	18.19	17.44	4.6275	44.9575	9.87	19.4	25.9	42.5	38.5	7.3175	93.3425	3.32509	48.3824	65.6191	1.58131	2.07624	103.764	136.241	5.77	1.86	0.86	4.42	121	78	3.16	56.3	0	0	0	11.3983	27.234
0000989375	2	62	26.99	246.6	5.77	10.12	15.14	17.23	16.59	3.9725	43.3825	13.1	24.2	33.9	68.6	66.9	9.325	142.85	3.35942	115.419	54.4141	2.34739	3.2928	127.731	179.175	4.83	1.82	1.13	3.29	111	60	6.89	64.4	0	0	0	10.8083	41.34
0000984665	2	71	32.89	297.8	10.07	12.15	15.12	19.38	18.68	5.555	48.6525	18.7	25.3	34.4	69.4	77.7	11	151.375	8.36929	56.9254	30.6102	1.9802	3.11135	60.6143	95.2391	3.55	5.73	0.88	1.24	144	83	5.2	42.4	0	0	0	12.5667	45.1
0000986359	2	48	26.53	267.9	10.02	16.02	19.64	20.82	15.09	6.51	53.61	36.3	42.3	66.5	106	38.2	19.65	205.2	16.1656	111.35	18.6931	3.01843	3.82764	56.4238	71.5504	4.78	4.05	1.37	2.53	125	88	3.86	54.5	0	0	0	13.5983	57.86
0000772384	2	63	27.0993	331.9	6.71	11.18	16.2	14.26	10	4.4725	38.6775	24.9	31.9	73.8	74.4	53.4	14.2	178.625	7.42573	155.14	34.5091	3.17496	4.61832	109.565	159.374	2.99	1.1	0.95	1.35	142	82	5.91	76.8	1	0	0	9.725	51.68
0000772509	2	68	23.7253	320.9	5.7	5.84	8.58	12.03	10.57	2.885	28.095	18.2	22.3	42.7	78.9	84.3	10.125	168.775	4.61067	165.455	52.4145	3.50953	6.0073	183.95	314.87	3.74	1.53	0.76	2.06	141	68	4.72	75.3	0	0	0	7.12	49.28
0000783256	2	63	21.299	313.3	6.81	11.33	16.2	17.25	12.79	4.535	43.1625	11.7	18.9	15.2	34.8	19.7	7.65	68.425	3.5412	70.6949	76.3604	1.68688	1.58529	128.811	121.053	4.43	2.21	1.1	2.02	154	98	7.47	72.3	0	0	0	10.73	20.06
0000916551	2	73	25.204	347	8.38	11.53	16.46	15.69	14.91	4.9775	43.35	22.1	41.3	80.6	65.8	57.3	15.85	181.075	8.23102	90.5738	30.093	3.18433	4.17705	95.826	125.7	6.03	2.23	1.14	3.98	148	67	5.78	69.8	0	0	0	11.1617	53.42
0000813530	2	78	26.7094	325	6.09	11.19	14.6	10.48	6.67	4.32	31.8825	6.26	38.23	87.85	76.18	22.33	11.1225	173.912	1.69437	48.3398	83.3814	2.57465	5.45479	214.678	454.828	3.79	1.25	1.31	2.16	162	70	3.26	59.3	0	0	0	8.17167	46.17
0000848054	2	34	22.0386	341.3	6.75	12.1	15.78	17.08	14.52	4.7125	43.9125	11.8	12.7	15.9	41.1	51.2	6.125	87.925	3.54	72.6154	65.4644	1.29973	2.00228	85.0863	131.078	3.7	2.32	0.85	2.35	129	85	4.55	64.3	0	0	0	11.0383	26.54
0000962617	2	60	32.8125	341.1	8.72	16.54	18.94	20.39	13.23	6.315	51.66	26	63.3	81.2	101	87.7	22.325	243.9	10.0764	99.6169	21.7571	3.53523	4.72125	76.9166	102.721	5.55	1.1	1.48	3.54	182	89	9.06	56.6	0	0	0	12.97	71.84
0000707653	2	54	22.3081	314.1	10.08	12.88	17.04	18.33	16.41	5.74	48.275	7.79	17.5	23.7	29	17.5	6.3225	66.2225	3.48992	23.6778	73.1655	1.10148	1.37178	80.5904	100.367	4.87	3.88	1.02	2.44	120	80	5.78	55.5	0	0	1	12.4567	19.098
0000926483	2	47	26.0375	330.9	6.14	12.59	13.84	19.65	15.67	4.6825	45.695	5.07	11.9	13.6	27	17.5	4.2425	53.1675	1.38355	38.4091	137.511	0.906033	1.16353	124.589	159.998	5.08	4.5	0.97	2.83	105	75	3.7	53.5	0	0	0	11.315	15.014
0000870322	2	62	23.833	312.5	7.88	14.37	18.4	21.41	15.99	5.5625	52.36	4.76	12.3	23.1	44.2	35.8	4.265	86.765	1.66706	21.7352	92.348	0.766742	1.65709	70.8071	153.029	5.83	1.8	1.16	4.42	164	88	3.54	44.7	0	0	0	13.0083	24.032
0000819984	2	33	21.3382	348.1	3.37	6.89	9.7	12.46	7.51	2.565	27.7775	3.92	25.9	45.7	81.8	56.4	7.455	158.205	0.587129	-603.077	163.129	2.90643	5.69544	474.123	929.089	4.02	0.82	0.86	2.8	115	70	4.1	49.7	0	0	1	6.655	42.744
0000817769	2	37	29.5525	311.7	4.27	8.21	12.37	12.78	7.45	3.12	30.955	5.98	13	22.3	33.6	23.8	4.745	70.22	1.13487	155.325	162.514	1.52083	2.26845	247.156	368.655	4.08	4.87	1.11	1.81	128	79	1.96	37.6	0	0	0	7.51333	19.736
0000727995	2	54	26.8386	350	5.93	10.66	12.27	5.33	8.08	4.1475	25.385	16.2	51.5	89.8	53.3	58.5	16.925	179.7	4.2696	133.333	52.3771	4.08077	7.07898	213.739	370.777	4.49	6.51	0.86	1.47	146	84	3.91	68.6	0	0	0	7.045	53.86
0000741931	2	54	19.313	326.8	4.42	11.93	13.06	5.9	5.06	4.0875	25.295	49.4	75.1	108	138	43.9	31.125	290.85	9.70436	1073.91	28.6581	7.61468	11.4983	218.222	329.52	5.56	1.17	1.23	3.85	113	71	7.36	58.1	0	0	1	6.72833	82.88
0001130865	2	52	24.2	341.1	6.16	9.73	12.97	11.36	6.89	3.9725	30.9375	5.68	19.9	25	39.2	16.2	6.395	77.42	1.55506	42.7068	131.047	1.60982	2.50246	210.962	327.941	4.32	1.66	0.93	2.67	128	76	4	61	0	1	0	7.85167	21.196
0001113848	2	54	21.97	353.5	7.27	13.9	17.79	18.87	15.7	5.2925	48.83	8.2	21.1	42.4	54.9	46.2	7.325	122.4	2.64951	43.5013	62.9336	1.38403	2.50666	87.1022	157.753	5.3	1.24	1.21	2.47	148	99	5.1	68	0	0	0	12.255	34.56
0001105256	2	79	27.34	312.4	17	17.52	20.03	25.82	26.52	8.63	67.1125	12.4	14.6	23.7	34.8	29.3	6.75	77.625	9.36889	18.3704	34.0554	0.782155	1.15664	26.6366	39.3898	5.63	2.82	1.06	3.62	152	86	6.7	72	0	0	0	17.815	22.96
0001107409	2	61	26.95	330.4	12.78	20.83	23.53	26.11	19.23	8.4025	66.9825	16.9	28	28.6	35.9	37	11.225	94.075	9.5992	36.4224	30.4272	1.33591	1.40447	40.648	42.7341	4.4	3.5	0.94	1.94	126	65	5	49.8	0	0	0	17.08	29.28
0001099336	2	79	22.63	335.1	9.52	12.24	17.89	23.51	21.67	5.44	56.2625	8.78	12.2	14.2	33.4	31.9	5.245	68.295	3.71492	29.1694	64.8904	0.964154	1.21386	62.5644	78.7681	6.18	1.33	1.41	3.87	185	93	8.34	106.7	1	0	0	14.1383	20.096
0001096488	2	56	24.3	348	8.68	12.45	16.69	16.41	13.33	5.2825	43.9875	11.2	20.7	31.5	37.9	21	7.975	85.175	4.32071	43.2432	61.113	1.5097	1.93635	92.2624	118.336	5.5	1.97	0.97	3.46	129	88	6	54	0	0	1	11.26	24.46
0001075047	2	57	21.51	328	9.12	15.41	16.99	16.58	15.35	6.1325	46.9825	8.84	35.9	47.5	85.2	39.4	11.185	160.685	3.58315	31.4591	48.3361	1.82389	3.4201	88.1597	165.314	5.41	1.89	1.12	3.46	130	80	3.9	61	1	0	0	12.2417	43.368
0001068601	2	55	23.05	311.7	6.84	15.53	19.65	17.39	11.37	5.5925	47.2875	9.6	21.3	68.8	47.9	39.3	7.725	132.2	2.9184	57.485	58.7675	1.38131	2.79566	81.1764	164.294	5.8	1.75	1.34	3.94	100	63	5.13	56	0	0	0	11.7967	37.38
0001024848	2	50	24.77	356.8	7.18	14.78	19.76	18.43	7.86	5.49	46.365	10	25.8	41.1	79.2	27.4	8.95	139.125	3.19111	54.3478	57.8621	1.63024	3.00065	94.3289	173.624	5.88	6.27	0.84	2.36	151	96	6.56	55.3	0	0	0	11.335	36.7
0001010475	2	74	24.13	347.6	11.95	16.9	22.1	26.06	23.72	7.2125	65.9325	4.57	10.6	14.14	19.4	21.1	3.7925	46.9975	2.42718	10.8166	88.3854	0.525823	0.712812	46.4751	63.0022	5.56	1.23	1.77	2.34	134	83	8.1	63.6	0	0	0	16.7883	13.962
0001001414	2	34	20.96	312.6	12.54	21.27	25.2	28.84	23.77	8.4525	73.395	9.22	14.6	15	15.2	15.5	5.955	43.805	5.13861	20.3982	57.8256	0.704525	0.596839	40.7396	34.5126	4.47	7.56	0.72	2.28	119	75	4.62	38.1	0	0	0	18.6033	13.904
0000832324	2	28	26.3958	645.1	10.53	14.93	19.56	20.1	18.34	6.365	54.0375	7.11	9.47	9.72	16.9	17.2	4.145	39.3025	3.32748	20.2276	89.1567	0.651218	0.727319	58.0604	64.8454	6.67	3.27	1.01	2.78	122	67	6.1	44.6	0	0	0	13.91	12.08
0000874522	2	75	33.9125	752.7	5.74	11.3	16.11	17.1	11.08	4.26	41.8075	20.2	34.5	60.8	119	96.2	13.675	235	5.15324	180.357	35.717	3.21009	5.621	114.655	200.765	4.19	1.68	1.09	2.69	129	66	5.44	78.7	0	0	0	10.2217	66.14
0000747832	2	25	31.6456	432	6.28	11.03	16.19	19.01	19.21	4.3275	47.8425	24.4	28.8	31.5	40.7	48	13.3	108.825	6.81031	175.54	39.6772	3.07337	2.27465	121.943	90.2518	5.96	6.08	1.15	2.96	132	87	5.5	70.4	0	0	0	11.9533	34.68
0000790773	2	39	25	430.1	6.71	15.02	14.63	15.66	7.28	5.4325	39.46	21	112	117	183	102	33.25	383	6.26267	130.841	25.9051	6.12057	9.70603	158.554	251.436	6.75	2.06	1.12	5.26	120	70	3.71	53.3	0	0	0	9.88333	107
0000915224	2	51	21.9363	433	8.68	10.25	12.44	15.16	17.44	4.7325	40.505	12.88	18.44	22.22	30.36	40.09	7.83	79.51	4.96882	49.7297	58.1649	1.65452	1.96297	96.2349	114.176	5.04	1.84	1.64	3.28	110	80	3.86	46.5	0	0	1	10.6617	24.798
0000845123	2	51	24.0346	403.9	8.57	12.48	17.9	18.97	15.24	5.2625	48.3975	8.31	11.1	25.4	37.1	37.3	4.8525	82.4275	3.16519	32.7811	69.4987	0.92209	1.70314	64.084	118.366	6.83	15.21	0.85	2.13	136	82	2.72	41.1	0	0	0	12.1933	23.842
0000912932	2	74	24.2066	372.5	5.77	11.54	18.46	24.8	22.06	4.3275	56.8875	11	18.9	37.9	79.9	60.8	7.475	150.925	2.82089	96.9163	52.3787	1.72733	2.65304	90.475	138.963	6.23	2.74	1.51	4.48	110	70	7.81	60.8	0	0	1	13.7717	41.7
0000918262	2	57	27.7344	471.9	9.92	16.33	19.47	20.49	19.18	6.5625	55.3275	7.13	9.38	14.4	17.7	13.5	4.1275	41.7225	3.14354	22.2118	89.4285	0.628952	0.754101	56.2462	67.4381	4.77	2.11	0.82	2.77	157	91	4.77	53.21	0	0	0	14.2317	12.422
0000679287	2	57	27.7671	422.1	4.36	10.7	17.79	9.92	4.89	3.765	32.1475	11.9	39.4	76.5	68.2	22.3	12.825	159.4	2.30596	276.744	74.5487	3.40637	4.95839	253.941	369.642	5.43	1.59	1.33	2.77	180	100	8.31	53.9	0	0	0	7.94333	43.66
0001134250	2	60	23.44	361.5	5.96	11.83	12.19	11.16	9.22	4.4475	32.3175	9.58	30.9	39.4	111	91.6	10.12	204.195	2.53764	77.8862	60.774	2.27544	6.3184	138.287	383.995	5.66	1.17	1.09	3.81	117	74	3.9	55.4	0	0	0	8.39333	56.496
0001130882	2	59	27.04	382.9	11.38	15.3	13.85	11.05	4.99	6.67	34.4275	19.42	49.52	72.55	34.56	7.37	17.235	122.272	9.8222	49.2893	36.17	2.58396	3.55159	93.4617	128.461	4.55	2.05	0.85	2.14	145	75	4.7	68	0	0	0	9.42833	36.684
0001117961	2	40	33.71	482.4	8.38	11.43	14.54	12.81	9.38	4.9525	36.215	2.42	67.2	98.4	123	107	17.405	284.505	0.901316	9.91803	81.0775	3.51439	7.856	284.938	636.945	6.77	3.28	0.95	4.74	151	93	2.2	55	0	0	0	9.42333	79.604
0001094460	2	31	33.98	614.5	7.02	10.97	14.42	16.58	10.9	4.4975	40.085	26.3	44.8	116	195	138	17.775	379.975	8.2056	149.432	22.8399	3.9522	9.47923	90.2676	216.504	4.9	1.96	0.84	3.47	111	78	4.5	60	0	0	0	9.98167	104.02
0001099329	2	52	32.03	524.1	13.91	21.33	25.22	24.1	18.51	8.81	66.4125	9.9	17.4	25.3	24.7	20.9	6.825	65.3	6.1204	19.0202	46.3935	0.774688	0.983249	35.9405	45.6164	4.1	3.35	1	2.77	169	110	5.47	59.8	0	0	0	17.1783	19.64
0001098364	2	61	29.52	585.1	9.8	13.75	18.6	22.26	18.61	5.8875	54.84	10.4	14.5	27.5	79.5	72	6.225	145.975	4.52978	33.0159	41.6995	1.05732	2.66183	44.0899	110.997	4.6	1.93	0.88	3.04	158	91	5.6	72	0	0	0	13.8367	40.78
0001099740	2	47	27.61	484.5	10.33	14.51	18.12	19.69	19.27	6.21	52.7525	5.79	8.74	11.9	18.7	27.6	3.6325	47.2425	2.65825	16.9546	91.7528	0.584944	0.89555	53.6702	82.1692	5.66	1.16	1.3	3.68	110	75	4.1	50.6	0	0	0	13.6533	14.546
0001082271	2	49	23.88	399.6	7.46	10.88	12.53	11.2	7.16	4.585	31.4825	7.27	22.3	28.4	98.3	26.9	7.3925	146.018	2.41041	36.7172	78.3217	1.61232	4.63805	126.28	363.26	4.09	2.17	0.97	2	130	89	5.8	62	0	0	0	8.205	36.634
0001090437	2	77	30.82	824.3	8.8	11.2	13.4	15	14.3	5	40	18.8	36.5	102	186	202	13.825	386.45	7.35289	70.9434	23.0297	2.765	9.66125	63.6772	222.496	4.49	2.3	1.06	2.72	121	73	7.6	108	0	0	0	10.45	109.06
0001089414	2	66	26.44	395.4	5.03	10.9	13.59	14.88	8.55	3.9825	36.055	10.2	36	47.3	112	69.5	11.55	202.775	2.28027	133.333	63.3691	2.90019	5.62405	183.782	356.391	4.53	1.54	1.17	2.45	130	66	6.4	80	0	0	0	8.825	55
0001067107	2	59	31.25	404.7	7.36	10.44	13.28	11.55	8.29	4.45	32.715	16.1	31.4	79.3	75.7	46.9	11.875	178.35	5.26649	83.4197	44.6495	2.66854	5.45163	119.149	243.412	6.34	3.89	1.31	3.76	150	67	4.86	53.6	0	0	0	8.48667	49.88
0001066875	2	23	37.64	492	12.27	15.45	19.89	20.18	17.42	6.93	54.6	18.4	29.1	30.9	33.9	34.1	11.875	93.275	10.0341	41.9612	32.6373	1.71356	1.70833	55.926	55.7553	6.59	6.31	0.9	3.65	123	81	2.6	44.6	0	0	0	14.2017	29.28
0001052828	2	60	20.55	365.4	6	11.19	14.62	16.56	14.1	4.2975	41.67	33.2	51.2	117	204	215	21.1	433.15	8.85333	265.6	19.7126	4.90983	10.3948	96.7856	204.908	6.12	3.35	1.03	4.07	171	99	5.78	44.1	0	0	1	10.4117	124.08
0001012771	2	47	27.82	364.9	10.54	16.78	20.1	17.65	16.05	6.83	51.775	14.8	27.6	50.8	76.9	44.6	10.6	154.8	6.93298	42.0455	33.2299	1.55198	2.98986	51.5721	99.3528	4.92	5.1	1.01	2.63	124	80	4.36	47	0	0	0	13.52	42.94
0001012523	2	57	27.28	408.4	13.82	20.97	27.9	34.5	27.86	8.6975	83.295	9.5	10.2	16	19.9	16.5	4.925	47.625	5.83511	18.4109	50.3426	0.566255	0.571763	28.5067	28.784	4.36	2.99	0.99	2.62	133	73	5.28	68.4	0	0	0	20.8417	14.42
0001013105	2	43	27.18	364	8.5	13.43	18.46	18.34	10.74	5.4825	46.395	14.8	27.6	50.8	76.9	44.6	10.6	154.8	5.59111	59.2	39.9858	1.93342	3.33657	77.3095	133.415	3.7	2.39	1.21	2.45	141	91	4.31	78.2	0	0	0	11.5783	42.94
0000990888	2	53	25.39	555.6	3.9	8.34	12.03	12.12	5.22	3.06	28.8975	15.4	141	229	300	126	39.1	609.1	2.66933	770	38.4637	12.7778	21.0779	491.481	810.737	5.83	2.7	1.15	4.14	111	75	4.64	55.6	0	0	1	6.935	162.28
0000763339	1	73	25.7959	138.9	10.67	13	16.48	19.06	20.68	5.9175	50.9275	20.8	26.7	43	54.6	53.8	11.875	132.3	9.86382	58.0195	29.1664	2.00676	2.59781	58.53	75.7688	3.28	1.75	0.63	2.24	125	63	3.07	88.3	1	0	0	13.315	39.78
0000782662	1	87	24.2215	193.8	4.43	9.07	9.54	11.99	9.67	3.375	29.6225	10.5	56.3	50.3	66.2	39.3	16.7	154.35	2.06733	225.806	80.5096	4.94815	5.21057	398.374	419.501	3.99	1.46	0.66	2.53	127	70	4.04	84.5	0	0	0	7.45	44.52
0000779359	1	71	23.9995	245.7	9.24	15.19	16.75	18.7	17.12	6.1075	49.7275	6.22	21.7	24.7	32.1	31.8	6.98	78.93	2.55435	21.6725	76.2753	1.14286	1.58725	87.1718	121.068	6.18	2.65	1.16	3.35	150	80	4.77	87.2	1	0	0	12.8333	23.304
0000777131	1	56	30.2469	202.5	6.02	11.86	16.28	15.17	12.65	4.47	41.14	11.2	25.7	30.7	19.6	24.1	9.225	70.325	2.99662	88.8889	80.3119	2.06376	1.70941	165.744	137.286	5.15	1.87	0.89	3.01	126	85	6.44	88	1	0	0	10.33	22.26
0000916609	1	59	25.2493	260.9	11.2	12.36	19.3	24.38	21.79	5.89	58.73	2.11	3.6	4.75	8.39	7	1.4275	17.78	1.05031	5.48052	234.862	0.24236	0.302741	56.921	71.1023	4.54	2.2	0.92	3.03	122	83	6.33	81	1	0	0	14.8383	5.17
0000802314	1	50	24.5675	225.5	5.08	9.75	11.24	13.78	11.85	3.7075	34.28	3.7	9.09	13.7	23.7	19.1	3.1975	48.995	0.835378	46.8354	211.08	0.862441	1.42926	182.044	301.688	6.52	3.72	1.05	3.97	133	68	5.95	77.3	1	0	0	8.61667	13.858
0000766255	1	84	24.5351	277.6	11.89	14.44	18.85	22.25	22.47	6.5825	57.815	4.73	7.05	7.26	9.66	7.97	2.945	23.7975	2.49954	11.2753	127.205	0.447398	0.411615	56.9113	52.3594	4.72	2.21	1.03	3.39	140	85	7.88	70.5	0	0	0	14.9833	7.334
0000969077	1	65	35.0032	260.5	5.75	8.46	12.18	15.42	14.32	3.5525	37.3825	17.6	50.3	78.6	116	83.5	16.975	246.25	4.49778	156.444	39.0692	4.77833	6.58731	186.685	257.361	3.8	1.93	0.95	2.66	136	88	3.47	73.3	0	1	1	9.355	69.2
0000974303	1	64	19.9828	215.4	7.34	10.97	14.34	11.86	8.99	4.5775	34.43	4.34	10.4	16.5	20.4	19.8	3.685	48.96	1.4158	22.6042	156.971	0.805025	1.42202	126.366	223.216	4.59	2.33	0.91	3.11	113	72	3.81	72.5	1	0	0	8.91667	14.288
0000723489	1	48	24.4418	269.3	8.96	16.84	20.14	17.43	11.62	6.45	49.005	5.08	17.1	21.7	21.4	9.9	5.545	52.445	2.02297	18.6081	108.124	0.85969	1.0702	92.9531	115.714	3.91	0.91	0.94	2.87	112	85	7.88	75.3	0	0	0	12.4983	15.036
0000955620	1	57	28.4005	214.1	6.83	12	16.46	20.28	14.46	4.7075	47.5625	7.11	9.99	15.9	20.2	18.8	4.275	48.2975	2.15828	42.7027	110.69	0.908125	1.01545	100.52	112.4	5.04	3.92	1	2.68	128	90	3.06	72.4	0	0	0	11.6717	14.4
0000728807	1	55	23.2438	222.4	11.65	17.32	21.19	25.83	21.32	7.2425	63.955	2.69	4.32	7.3	10.2	6.36	1.7525	21.6875	1.39282	6.60123	178.515	0.241974	0.339106	43.196	60.5354	4.21	1.69	1.07	2.58	116	81	4.01	72.8	0	1	0	16.2183	6.174
0000972304	1	67	25.0135	150.9	10.23	12.84	18.29	20.06	17.37	5.7675	51.44	10.3	10.5	15.5	16.4	16.5	5.2	44.1	4.68307	30.6092	72.2629	0.901604	0.857309	65.1525	61.9517	5.77	1.36	1.69	3.79	136	81	5.77	70.2	1	0	0	13.1317	13.84
0000735453	1	59	24.1115	176.8	9.4	13.06	18.05	24.26	24.77	5.615	59.0625	6.2	10.8	14.6	26.6	39.7	4.25	64.35	2.59022	21.0169	76.6304	0.756901	1.08952	58.0016	83.4906	4.53	1.27	0.82	3.63	135	70	4.6	71.1	0	0	1	14.9233	19.58
0000794553	1	54	24.3375	168.4	15.66	15.53	21.25	23.46	20.35	7.7975	61.2525	5	5.88	6.57	6.82	6.25	2.72	19.0625	3.48	8.22368	114.206	0.34883	0.311212	39.8383	35.5421	4.96	2.56	0.91	3.44	135	85	3.26	70.7	1	1	0	16.0417	6.104
0000748235	1	48	24.0569	265.4	12.75	22.01	26.24	27.77	22.18	8.69	72.7325	3.83	10.7	9.88	2.41	6.73	3.6325	19.4925	2.17033	8.28108	128.468	0.418009	0.268003	53.701	34.4299	4.69	0.72	0.98	3.75	139	90	7.69	71.2	1	1	0	18.4917	6.71
0000916322	1	52	25.6489	227.1	10.16	11.23	17.26	22.12	22.7	5.3475	54.57	3.23	4.19	6.85	8.12	10.6	1.855	21.46	1.45852	9.6997	182.203	0.346891	0.393256	63.2047	71.6526	4.43	1.05	1.21	2.98	120	78	3.85	69.9	0	1	0	13.9117	6.598
0000833982	1	52	25.2264	98.3	5.72	7.02	11.86	12.19	9.61	3.185	30.83	7.75	8.42	18.84	19.86	11.67	4.0425	45.9725	1.97022	69.8198	148.051	1.26923	1.49116	187.911	220.768	2.87	0.24	0.86	1.74	120	70	4.5	69.8	1	1	0	7.73333	13.308
0000719070	1	47	20.6575	221.3	17.01	19.49	29.49	31.77	28.33	9.125	82.05	2	2	2	2.47	4.56	1	7.75	1.512	2.96077	231.676	0.109589	0.0944546	25.3891	21.8829	6.82	1.71	1.15	5.05	120	80	4.3	71	0	1	0	21.015	2.606
0000790433	1	61	23.939	227.9	10.57	18.22	18.46	18.51	16.5	7.1975	52.3575	7.03	13.4	15.5	14.8	15.4	5.1075	42.5825	3.30254	19.8868	86.1493	0.709621	0.813303	61.1334	70.0655	7.05	2.09	1.1	5.11	128	63	3.98	67.8	1	0	0	13.71	13.226
0000835811	1	49	22.921	169.4	16.45	18.35	22.34	21.26	22.27	8.7	62.4375	6.39	11.94	10.51	9.64	7.34	4.5825	28.76	4.6718	9.86873	78.6592	0.526724	0.460621	41.4317	36.2321	5.01	1.5	1.03	3.45	156	100	4.63	70.1	1	0	0	16.7783	9.164
0000790800	1	39	23.9995	253.5	16.84	18.56	20.48	22.3	21.33	8.85	61.815	19.2	20.9	22.6	23.2	19.1	10.025	64.95	14.3701	28.7856	29.7996	1.13277	1.05072	33.7561	31.3109	4.52	3.12	0.92	2.94	135	80	3.8	72.3	1	1	0	16.585	21
0000702279	1	48	22.8571	210	15.64	22.92	26.31	30.69	25.08	9.64	78.3325	6.41	8.28	14.99	14.44	7.04	3.6725	34.945	4.45566	10.5601	69.6309	0.380965	0.446111	26.5269	31.0631	4.87	2.17	1.05	2.86	154	84	5.65	69	0	0	0	20.1067	10.232
0000753518	1	72	24.2215	227.4	12.44	15.2	19.02	24.54	26.16	6.91	62.595	17.1	22.2	20.1	29.2	34.3	9.825	76.8	9.4544	38.255	34.331	1.42185	1.22694	48.8136	42.1219	4.97	1.79	1.09	3	156	100	4.5	63.4	0	0	0	16.2267	24.58
0000824971	1	50	22.7903	229.1	14.75	20.29	24.17	28.38	22.07	8.76	71.375	6.58	7.44	7.55	8.59	9.37	3.505	24.3025	4.31356	11.6978	84.4431	0.400114	0.34049	33.7869	28.7521	4.36	1.74	0.78	3.32	118	72	6.32	66.8	1	1	0	18.2767	7.906
0000847461	1	54	27.7323	276.9	6.34	10.23	14.26	9.75	7.9	4.1425	31.095	11.25	26.21	40.87	28.76	13.36	9.365	82.01	3.17	79.2254	84.8702	2.26071	2.6374	191.867	223.837	4.93	0.96	1.21	3.53	127	77	7.58	65.5	0	0	0	8.08	24.09
0000823216	1	78	22.4323	230.6	9.32	13.99	15.55	14.31	12.21	5.8275	41.4025	4.67	19.2	46.4	73.1	32.4	5.9675	134.868	1.93442	16.0481	77.4461	1.02402	3.25747	79.3066	252.278	4.53	1.31	0.89	3.17	140	90	4.43	61.2	0	0	0	10.8967	35.154
0000791505	1	64	27.3356	272.3	8.89	11.15	16.1	20.09	19.64	5.01	49.7825	11.2	12	14.3	19.1	22.3	5.8	49.775	4.42524	41.5584	70.9459	1.15768	0.999849	82.133	70.9352	4.84	1.79	0.98	3.15	146	96	6.5	63.1	0	0	1	12.645	15.78
0000822328	1	49	23.7387	239.7	8.1	10.66	15.92	20.87	18.43	4.69	49.38	15.2	21.2	27.4	59.2	52.9	9.1	120.6	5.472	66.087	43.2719	1.9403	2.44228	83.9605	105.682	6.91	4.5	1	4.65	110	80	4.37	66	1	0	0	12.33	35.18
0000794771	1	59	23.4586	179.7	10.68	14.21	19.89	25.93	22.85	6.2225	62.0475	7.47	8.43	9.45	13.9	12.7	3.975	33.42	3.54576	20.8078	87.9583	0.638811	0.53862	56.1887	47.3761	4.98	0.71	0.89	3.88	130	70	6.52	63.8	0	0	0	15.5933	10.39
0000719977	1	54	23.0824	242.3	5.75	8.97	15.67	20.44	20.29	3.68	48.26	4.96	6.48	9.55	14.8	18.3	2.86	35.5925	1.26756	44.0889	165.36	0.777174	0.737516	128.514	121.956	4.73	2.11	0.81	3.3	120	74	3.48	64.5	1	0	0	11.8533	10.818
0000748545	1	45	23.8751	279.7	11.03	12.97	19.84	23.68	20.45	6	58.0275	14	16.7	32.5	51.7	56.9	7.675	116.375	6.86311	37.1846	35.8534	1.27917	2.00551	45.8624	71.9045	5.78	2.53	1.01	4.12	126	81	3.73	66.3	0	0	0	14.6617	34.36
0000803103	1	59	26.7299	271.9	13.31	14.99	20.82	22.81	21.15	7.075	59.8225	6.28	6.83	8.91	10.9	7.58	3.2775	26.3575	3.71497	12.8033	97.5744	0.463251	0.440595	45.2014	42.9908	5.26	1.3	0.97	3.97	119	85	5.66	62.5	1	0	1	15.5133	8.1
0000806380	1	57	24.3824	212.7	9.93	14.99	18.15	16.92	16.21	6.23	48.615	9.33	10.2	13	16.2	17.2	4.8825	41.9825	4.11764	29.0202	80.2835	0.783708	0.863571	62.9188	69.3305	4.07	1	1.17	2.53	130	70	6.33	62.4	1	0	0	12.7	13.186
0000754862	1	59	22.0517	199.9	11.38	16.13	16.32	20.21	18.91	6.8775	52.815	16.8	31.6	19.3	29.8	50.9	12.1	89.725	8.49707	42.6396	35.7034	1.75936	1.69885	62.8152	60.6549	4.59	1.68	1.13	3.08	120	80	3.47	62	1	1	0	13.825	29.68
0000816539	1	41	24.8016	264	9.03	11.81	16.47	15.99	16.81	5.21	44.91	8.77	14.8	19.1	17.2	15.3	5.8925	48.7675	3.51969	31.7179	84.7822	1.131	1.08589	95.8885	92.0645	4.05	1.47	0.38	3.13	122	72	8.74	66	0	0	0	11.685	15.034
0000869246	1	69	26.6384	174.2	11.11	15.91	20.29	25.59	26.96	6.755	65.02	3.12	4.84	5.31	7.57	6.76	1.99	18.1325	1.54059	8.19974	177.205	0.294597	0.278876	52.204	49.4182	6.27	1.69	1.01	4.89	178	98	2.77	60.2	0	1	0	16.6433	5.52
0000835474	1	57	25.8645	278.6	9.35	9.71	13.66	18.57	16.79	4.765	44.4025	10.26	12.06	20.05	42.95	34.67	5.58	83.9175	4.2636	35.0769	61.8727	1.17104	1.88993	72.4553	116.935	5.39	5.82	1.11	2.73	152	94	6.8	61	0	1	0	11.3467	23.998
0000842951	1	35	22.3094	268.5	15.03	18.5	24.65	28.85	20.91	8.3825	70.8	8.57	8.67	8.94	11.8	12.9	4.31	31.4325	5.72476	14.8656	65.1217	0.514166	0.443962	33.4834	28.9116	5.16	2.23	0.94	3.7	120	70	6.7	66.3	0	0	0	17.99	10.176
0000789965	1	37	32.2831	258.1	8.36	14.41	18.88	16.44	13.7	5.6925	46.745	21.9	28	53.1	62.3	56.4	12.475	149.8	8.13707	90.1235	32.0864	2.19148	3.20462	70.3166	102.825	5.47	2.3	0.94	3.74	131	80	4.23	65.6	0	0	0	11.965	44.34
0000834082	1	48	30.0838	267.8	5.76	13.17	16.97	12.63	9	4.7325	37.8825	21.15	55.17	76.22	102.35	51.51	19.08	218.143	5.4144	187.168	37.3768	4.0317	5.7584	150.692	215.231	3.47	1.24	0.85	2.64	123	86	4.85	61.6	1	0	0	9.58833	61.28
0000973960	1	39	24.4418	249.5	6.52	12.5	18.87	22.95	17.88	4.755	53.9225	4.79	5.76	9.35	15.9	13.9	2.6375	33.94	1.38804	31.7219	156.693	0.554679	0.629422	86.9141	98.6257	4.15	0.85	1.11	2.98	102	76	5.18	63.7	0	0	1	13.12	9.94
0000758270	1	38	23.255	177.3	10.86	12.13	16.92	19.96	19.76	5.7475	51.31	4.66	6.17	5.1	7.49	12.1	2.7075	21.615	2.24923	12.663	144.77	0.471074	0.421263	68.1973	60.9861	5.16	3.46	1.07	3.19	125	70	4.71	62.7	0	0	0	13.2717	7.104
0000770299	1	40	23.597	269	10.56	18.72	22.14	24.03	21.83	7.32	63.55	6.6	6.95	7.09	9.07	7.98	3.3875	23.5025	3.0976	18.6969	108.351	0.462773	0.369827	50.1418	40.071	3.6	1.64	0.86	1.81	111	66	4.08	62	1	0	0	16.2133	7.538
0000734585	1	38	26.0617	246.6	13.05	15.65	18.39	19.33	18.75	7.175	53.585	11.7	17.5	16.4	20.8	19.5	7.3	54.525	6.786	24.5026	51.823	1.01742	1.01754	52.7258	52.7321	4.57	5.17	0.93	2.02	125	88	6.69	62.3	0	0	0	14.195	17.18
0000720051	1	46	25.9592	229.5	13.29	15.58	21.23	23.84	20.86	7.2175	61.305	2	5.53	6.76	7.83	8.74	1.8825	20.535	1.18133	4.0858	196.418	0.260824	0.334965	51.2306	65.793	5.5	2.84	0.9	3.8	132	78	3.82	59.5	1	1	0	15.8	6.172
0000749363	1	45	22.0522	186.2	8.29	13.89	20.26	23.54	15.57	5.545	55.5375	6.11	10.7	38.7	19	21.5	4.2025	65.6525	2.2512	25.5115	86.9746	0.75789	1.18213	65.9172	102.815	3.94	1.5	1.07	2.4	149	79	8.59	59.7	0	1	0	13.5917	19.202
0000757488	1	47	26.6436	224.3	12.65	14.55	21.8	25.45	20.53	6.8	62.5025	11.6	19.7	20.3	24.5	26.9	7.825	65.925	6.52178	25.3552	45.7143	1.15074	1.05476	52.605	48.2175	5.7	2.35	0.85	3.97	102	63	3.5	59.1	1	1	0	15.83	20.6
0000804742	1	36	25.3515	237.1	13.61	18.72	23.41	23.25	18.6	8.0825	62.87	7.79	11.7	13.8	12.1	6.84	4.8725	33.6675	4.71208	15.4105	74.5075	0.602846	0.53551	44.9165	39.8995	4.69	1.94	0.97	2.89	124	84	4.24	61.7	0	0	0	16.265	10.446
0000688770	1	33	33.8566	228.6	13.21	13.37	15.41	18.69	18.29	6.645	49.38	11.1	14.4	11.7	12.6	9.81	6.375	36.255	6.51693	22.863	65.9261	0.959368	0.734204	63.2473	48.4032	3.24	1.3	0.67	2.76	126	77	2.85	62.3	0	1	1	13.1617	11.922
0000913789	1	77	25.3593	254.5	6.9	10.15	14.98	14.55	12.44	4.2625	38.805	6.72	13	24.6	23.4	22.7	4.93	61.38	2.0608	39.5294	110.108	1.1566	1.58175	127.351	174.164	3.72	0.68	1.29	2.38	110	60	4.74	53.2	0	0	0	9.83667	18.084
0000770277	1	43	22.7204	203.1	10.52	12.66	16.31	20.48	18.87	5.795	51.1075	9.65	11.8	17.1	28.4	23.2	5.3625	61.1375	4.51191	27.4929	64.4812	0.925367	1.19625	59.6687	77.1358	4.48	1.27	1.08	2.4	100	67	3.97	58.7	0	1	0	13.14	18.03
0000959691	1	47	27.6817	260.2	14.31	17.95	24.91	26.28	22.09	8.065	68.56	4.46	6.93	4.82	4.45	4.1	2.8475	14.695	2.83656	8.25162	134.119	0.353069	0.214338	47.3532	28.7467	8.36	17.41	0.82	1.63	124	78	3.83	56.1	1	1	0	17.59	4.952
0000829501	1	45	18.1662	169.1	6.52	11.8	13.78	13.65	15.9	4.58	39.465	2.63	8.72	10.7	14.2	21.6	2.8375	38.0425	0.762116	17.4172	221.483	0.619541	0.963955	137.218	213.5	3.05	1.46	0.54	2.22	78	58	3.37	56.1	1	0	0	10.275	11.57
0000828957	1	43	19.487	165.6	9.36	9.25	12.8	19.21	21.44	4.6525	46.495	5.59	5.63	5.91	6.67	9.46	2.805	20.045	2.32544	19.0785	154.671	0.602902	0.431122	93.2513	66.682	2.92	0.72	0.76	1.89	112	71	4.44	56	1	0	0	12.01	6.652
0000718730	1	56	20.7612	184.2	16.6	17.1	21.41	20.67	15.18	8.425	57.0175	2	3.12	4.16	7.81	6.61	1.28	16.295	1.47556	3.05344	204.735	0.151929	0.285789	31.1051	58.5111	4.33	1.23	1.2	2.75	148	84	3.51	51.7	1	1	1	15.16	4.74
0000789192	1	60	24.0741	154.3	14.59	14.94	20.17	21.35	21.65	7.3825	58.42	3.26	3.57	4.27	4.99	6.89	1.7075	14.2375	2.11393	5.87917	172.072	0.23129	0.243709	39.7985	41.9355	6.1	2.26	0.89	4.44	109	62	3.32	50.9	0	0	0	15.45	4.596
0000714063	1	39	23.1405	227.3	12.64	16.12	19.99	22.93	21.91	7.19	60.0975	2	2.26	4.14	5.13	3.62	1.065	11.675	1.12356	4.37637	271.91	0.148122	0.194268	40.276	52.8233	5.63	4.78	1	3.55	136	84	5.19	53.4	0	0	0	15.5983	3.43
0000831360	1	41	35.4938	208	10.85	13.44	17.73	18.62	18.93	6.0725	50.815	6.18	9.83	10.4	12.2	17.2	4.0025	35.06	2.98013	16.8163	100.374	0.659119	0.689954	66.1583	69.2534	5.72	4.01	0.79	3.86	156	100	6.1	51.8	1	1	0	13.2617	11.162
0000852892	1	55	23.1481	279.7	12.69	15.85	19.31	24.69	23.69	7.135	62.115	12.69	15.85	19.31	24.69	23.69	7.135	62.115	7.15716	27.617	44.8527	1	1	44.8527	44.8527	3.81	1.4	0.94	2.61	101	70	3.63	48.3	1	0	0	16.0383	19.246
0000709091	1	60	24.2215	143.7	16.53	20.01	24.7	26.9	24.41	9.135	71.7675	5.04	7.6	8.5	12.5	9.78	3.16	28.825	3.70272	7.73599	85.8403	0.345922	0.401644	29.6941	34.4773	9.33	22.76	0.8	2.22	126	80	5.12	47.1	1	0	0	18.7583	8.684
0000851750	1	46	25.0135	224.7	10.3	16.98	19.68	22.54	17.06	6.82	56.895	6.11	6.39	10.6	14.6	12.7	3.125	33.6225	2.79702	17.9706	104.532	0.458211	0.590957	47.8975	61.7737	5.78	2.34	1.16	4.05	120	85	4.71	48.5	1	1	0	14.4267	10.08
0000804849	1	41	24.623	204.7	11.98	13.88	19.08	20.36	19.1	6.465	54.155	7.79	8.53	15.1	8.54	10.8	4.08	31.4775	4.14774	18.3726	86.6226	0.63109	0.581248	54.6667	50.3493	0.32	1.01	0.91	3.32	125	88	4.08	49.2	1	1	0	14.0667	10.152
0000968049	1	34	25.8645	235.8	8.4	14.28	19.32	22.46	17.49	5.67	54.935	5.92	8.18	14.9	28.1	21.5	3.525	55.595	2.21013	24.1633	96.7775	0.621693	1.01201	60.1659	97.9402	7.04	3.59	1.19	4.33	119	76	4.8	46.4	0	1	0	13.6583	15.72
0000797432	1	36	24.3375	237.1	7.46	13.57	18.85	18.38	11.74	5.2575	47.0375	17.8	18.7	29.8	24.3	46	9.125	83.45	5.90169	89.899	48.6079	1.73562	1.77412	84.3646	86.2361	4.46	6.38	0.69	2.27	134	80	1.93	32.4	0	0	0	11.6667	27.32
0000751335	1	52	20.898	224	4.63	8.23	12.8	13.83	11.67	3.215	34.5375	7.35	10.5	27.1	59.7	45.3	4.4625	109.763	1.51247	130.088	107.198	1.38802	3.17807	148.794	340.683	无	无	无	无	140	90	3.06	55.2	1	0	0	8.52667	29.99
0000972295	1	32	24.3375	164.5	12.77	17.99	23.16	26.83	22.27	7.69	67.5225	3.59	4.02	7.47	4.33	4.25	1.9025	14.965	2.03752	7.74542	163.851	0.247399	0.22163	40.5367	36.3143	3.81	1.39	0.86	2.57	111	61	4.6	61.6	0	0	0	17.17	4.732
0000765503	1	50	24.093	213.5	14.05	18.55	24.4	33.84	29.09	8.15	79.4725	4.99	6.87	10.4	9.2	8.09	2.965	25.7275	3.11598	9.45972	94.9806	0.363804	0.323728	34.5543	30.7479	5.56	0.99	1.43	3.81	114	80	6.41	75.3	0	0	0	19.9883	7.91
0000782048	1	53	28.6689	246.3	6.47	11.45	13.89	10.56	7.02	4.48	31.83	15.3	36.3	70.7	52.1	19.2	12.9	136.7	4.3996	103.03	56.2977	2.87946	4.29469	162.107	241.781	4.37	2.67	0.88	1.87	120	70	2.89	30	0	0	0	8.23167	38.72
0001131440	1	46	17.3	142.5	11.11	16.1	20.42	24.75	21.58	6.8025	61.6825	5.46	7.17	9.14	13.6	9.17	3.1575	29.99	2.69603	14.3495	108.708	0.464168	0.486199	50.4586	52.8537	4.64	0.94	1.06	3.04	133	91	4.2	62	1	0	1	15.66	8.908
0001133598	1	61	23.8	261.8	6.61	11.23	16.52	20.55	16.04	4.46	48.2275	39.6	141	190	196	79.9	45.15	458.85	11.6336	254.662	15.8071	10.1233	9.51428	160.02	150.393	4.87	1.74	1.06	3.13	120	79	2.5	45	0	0	0	11.825	129.3
0001134593	1	57	21.72	252.4	10.02	16.93	22.3	22.89	17.18	6.7375	59.175	11.9	20	20.1	20.6	19.3	7.975	58.3	5.29947	36.5031	55.3632	1.18367	0.985213	65.5319	54.5446	5.64	0.98	1.21	3.79	143	91	5.8	69	0	0	0	14.8867	18.38
0001125431	1	47	31.14	205.4	11.38	17.82	22.47	23.55	17.38	7.3	60.8475	12.2	26.4	28.6	26.5	16	9.65	72.2	6.17049	30.9645	46.1212	1.32192	1.18657	60.9685	54.7262	3.83	1.42	0.79	2.39	115	77	4.7	68.2	0	1	0	15.4333	21.94
0001115334	1	35	19.71	269.8	7	13.09	18.82	21	16.7	5.0225	51.76	6.28	9.69	13.6	18.3	17.3	3.9925	43.565	1.95378	35.8857	116.914	0.794923	0.841673	92.9373	98.4031	3.54	0.58	1.32	1.83	120	73	2.7	70	0	0	0	12.7683	13.034
0001109505	1	49	26.72	185.7	6.52	12.54	15.54	15.06	6.51	4.765	37.87	15.4	35.3	82.2	105	49.3	12.675	212.8	4.46258	101.987	43.036	2.66002	5.61922	114.477	241.829	5.66	2.31	0.88	3.38	114	72	6.1	75	0	0	0	9.36167	57.44
0001108955	1	45	27.04	212.2	7.12	12.56	15.48	12.5	6.99	4.92	35.665	3.73	11.7	18.8	16.5	8.42	3.8575	41.5925	1.18034	20.6077	186.936	0.784045	1.1662	146.566	218.005	5.97	2.32	1.06	3.78	167	114	4	64	0	0	0	9.10833	11.83
0001107757	1	50	26.5	244.5	13.44	14.67	19.06	23.68	21.77	7.0275	59.555	9.58	12.3	17.4	19.8	19.2	5.47	50.995	5.72245	19.2757	56.6892	0.778371	0.856267	44.1252	48.5411	5.36	7.8	0.57	1.96	105	72	3.92	72.2	1	0	0	15.4367	15.656
0001095493	1	52	19.94	276.6	7.01	12.27	12.83	10.97	9.08	4.82	33.02	9.66	34.2	52.3	77.8	69.8	10.965	171.44	3.00963	55.0427	59.0287	2.2749	5.192	134.284	306.477	4.51	1.36	0.9	2.82	127	93	5.5	66	1	0	0	8.69333	48.752
0001099243	1	50	28.72	262.9	13.56	16.69	21.86	23.51	20.09	7.5625	61.685	9.56	16.5	17.3	17.7	15.1	6.515	48.865	5.76149	19.006	56.3456	0.861488	0.79217	48.541	44.6353	3.5	5.36	0.83	1.25	155	106	4.52	82.5	0	1	0	15.9517	15.232
0001092381	1	63	26.42	268	8.1	12.86	15.91	18.08	11.09	5.24	44.0125	11.2	27.6	40.1	35.2	31.8	9.7	97.775	4.032	48.6957	58.5839	1.85115	2.22153	108.447	130.146	4.24	1.45	0.91	2.56	179	87	3.8	74	0	0	0	11.0067	29.18
0001090218	1	48	24.76	274.5	6.29	11.48	15.99	19.99	18.12	4.4425	48.355	6.73	8.76	9.59	24.9	22.4	3.8725	49.355	1.88141	48.2437	116.72	0.871694	1.02068	101.744	119.134	5.73	1.7	0.87	3.73	112	81	7.3	66.6	1	0	0	11.9783	14.476
0001088350	1	77	23.94	202.5	8.45	11.99	15.99	20.46	20.96	5.11	51.04	9.08	15.3	23.2	36.7	43.1	6.095	85.57	3.41004	36.6869	62.7927	1.19276	1.67653	74.8966	105.274	4.76	1.38	0.87	3.05	120	74	5.3	75	0	0	0	12.975	25.476
0001087821	1	42	26.47	273.4	13.17	19.49	23.51	26.15	20.12	8.165	66.88	3.05	4.05	4.27	4.37	7.36	1.775	14.04	1.78527	6.30817	177.655	0.217391	0.209928	38.6206	37.2948	4.83	1.5	0.81	3.25	110	77	4.4	63	0	0	0	17.0733	4.62
0001078607	1	53	25.6	258	9.78	12.49	16.73	19.85	19.97	5.5675	51.0725	11.8	22.8	30.8	53.4	44	8.65	112.85	5.12907	37.5796	45.0096	1.55366	2.2096	69.9295	99.4533	2.93	1.35	0.76	1.52	117	82	3.8	77	0	0	0	13.1367	32.56
0000951124	1	73	26.4236	310.4	21.35	23.72	30.99	31.79	28.2	11.2675	86.33	12.3	21.1	23.8	22.4	17	8.35	62.375	11.6713	13.7815	29.483	0.741069	0.722518	21.8489	21.302	7.74	3.04	1.84	4.45	103	58	12.3	160.5	0	0	0	22.675	19.32
0000760040	1	44	29.0123	294.5	18.32	19.81	24.03	26.96	25.01	9.5325	71.9725	11.9	13.1	13.5	16.7	15.9	6.25	44.3	9.68924	16.0594	41.1803	0.655652	0.615513	26.9999	25.347	6.64	1.68	1.02	4.89	107	67	5.73	107.5	0	0	0	19.0217	14.22
0000731492	1	51	24.093	329.2	8.56	10.22	16.16	18.82	16.97	4.695	46.675	8.49	11.6	15.3	19.7	19.1	5.0225	48.6475	3.22997	33.5573	88.6942	1.06976	1.04226	94.8811	92.4425	5.73	1.88	1.16	4.05	110	70	6.6	104.4	1	1	0	11.7883	14.838
0000748266	1	44	28.0277	365.5	8.73	10.04	13.8	14.22	13.8	4.6925	38.6725	15.8	19.2	29.3	26.9	42.2	8.75	83.525	6.1304	60.4207	51.8736	1.86468	2.1598	96.7276	112.037	5.75	3.78	0.83	3.61	141	91	5.62	104.5	0	0	0	10.0983	26.68
0000915932	1	64	25.3906	317.4	6.13	12.81	18.14	15.75	7.7	4.735	41.1425	3.24	13	24	20.9	5.98	4.06	49.2	0.88272	24.6388	192.818	0.857445	1.19584	165.33	230.58	4.46	1.66	1.53	2.6	122	65	4.7	94.1	0	0	0	10.0883	13.424
0000746738	1	57	29.7578	316.8	4.32	13.84	14.5	16.32	9.99	4.54	40.19	73.6	83.7	80.2	62.5	12.1	39.325	188.95	14.1312	1795.12	22.6421	8.66189	4.70142	196.124	106.45	4.62	1.48	1	3.55	162	100	5.2	94.8	1	1	0	9.82833	62.42
0000799121	1	30	26.6696	348.4	7.69	15.19	21.63	20.56	17.99	5.72	55.295	9.3	8.04	8.82	17.5	19.5	4.335	40.21	3.17853	44.3914	89.4209	0.757867	0.727191	67.7691	65.026	4.3	0.97	0.88	3.14	120	80	4.38	99.8	1	0	0	13.8433	12.632
0000763369	1	73	20.7625	320.9	4.51	7.04	16.62	12.79	14.98	2.8875	37.3925	2	3.07	9.32	11.2	16.7	1.2675	28.575	0.400889	39.604	374.953	0.438961	0.764191	164.59	286.536	3.85	8.34	1.02	2.4	132	66	4.4	79	0	0	1	9.32333	8.458
0000702554	1	53	27.4406	338.8	5.27	9.72	13.75	14.74	10.78	3.7475	36.62	5.9	16.21	20.15	23.57	17.33	5.5275	56.9275	1.38191	66.6667	146.229	1.47498	1.55455	215.685	227.319	4.15	1.01	0.69	3.08	120	85	6.13	82.1	1	0	0	9.04333	16.632
0000807376	1	49	25.8264	337.1	7.92	15.27	18.51	17.31	12.05	5.7975	46.8325	12.6	72.6	66.2	77.5	55.9	21.3	194.55	4.4352	57.0136	38.5416	3.674	4.15417	141.602	160.108	3.59	0.78	0.89	2.81	123	84	6.1	82.2	0	0	0	11.8433	56.96
0000866363	1	56	23.1405	322.6	8.03	11.56	17.65	15.23	10.84	4.8975	41.675	4.88	10.73	18.52	62.06	21.57	3.9025	93.32	1.74162	21.5453	101.335	0.796835	2.23923	80.747	226.912	4.48	0.93	1.19	3.19	120	80	4.33	78.5	1	0	0	10.5517	23.552
0000757537	1	52	24.6181	283.1	8.57	14	18.88	18.76	14.83	5.6425	49.4775	6.7	8.25	11.4	13.8	16.2	3.7375	36.25	2.55196	26.43	111.158	0.662384	0.732656	73.629	81.4404	5.19	1.51	0.97	3.76	120	70	5.15	77.3	0	0	0	12.5067	11.27
0000958590	1	52	22.4913	299.3	11.28	16.05	23.41	27.86	22.93	6.8325	67.7275	4.28	7.25	8.27	9.44	12.9	2.8825	26.7875	2.14571	11.0026	120.515	0.421881	0.395519	50.8428	47.6658	5.02	3.15	1.05	2.83	139	108	7.9	76.3	0	0	0	16.9217	8.428
0000845033	1	53	25.5036	302.2	8.42	10.71	16.22	15.87	13.02	4.7825	42.005	4.83	11.03	23.42	25.17	16.39	3.965	57.6525	1.80749	19.6341	119.183	0.829064	1.37252	98.8105	163.581	4.61	1.47	0.82	3.47	130	80	5.9	75.8	1	1	0	10.7067	16.168
0000706204	1	59	28.4091	367.2	11.2	18.67	18.07	23.09	18.03	7.4675	57.7925	21	44.7	39	28	45	16.425	107.35	10.4533	54.5455	28.3894	2.19953	1.85751	62.4435	52.7336	6.2	1.65	0.98	4.73	134	85	6.48	74.3	1	1	0	14.8433	35.54
0000927318	1	60	25.5937	321.3	13.53	20.3	28.81	29.11	25.35	8.4575	76.925	4.6	5.05	5.13	8.3	6.1	2.4125	18.8725	2.76613	9.17248	118.771	0.28525	0.245336	33.8795	29.1389	4.74	1.2	0.84	3.58	143	76	6.31	73.9	0	0	0	19.5167	5.836
0000862709	1	58	23.3564	345.9	5.02	12.52	17.9	19.98	13.74	4.385	47.79	10.8	22	37.5	59.5	58.5	8.2	130.575	2.4096	142.105	65.1845	1.87001	2.73227	121.896	178.101	5.39	2.14	1.04	3.45	149	87	5.23	73.6	1	1	1	11.5267	37.66
0000713988	1	39	22.2753	292	11.8	16.67	24.32	29.78	23.37	7.1175	70.99	2	2.02	2.11	8.26	3.32	1.005	13.0125	1.04889	4.81928	260.295	0.141201	0.1833	36.7539	47.7121	6.7	2.51	1.01	4.74	135	71	6.24	78.8	1	0	0	17.6567	3.542
0000827234	1	63	24.3827	339	6.74	10.52	16.41	19.24	15.98	4.315	46.4825	13.8	14.58	24.28	28.16	26.92	7.095	70.57	4.13387	85.1852	65.9211	1.64426	1.51821	108.392	100.082	4.31	1.38	0.98	2.58	115	89	4.57	72.2	0	0	0	11.4817	21.548
0000693114	1	42	23.1536	323.5	4.94	13.11	16.76	17.26	11.58	4.5125	43.41	8.31	12.5	22.1	25.2	20.8	5.2025	60.5025	1.82451	115.417	113.638	1.15291	1.39375	131.014	158.382	4.43	3.61	0.82	2.21	140	90	3.83	77.1	1	1	0	10.6083	17.782
0000790858	1	26	22.4352	332.9	4.9	9.44	12.69	12.87	7.17	3.585	31.9175	15.4	59.7	111	140	38.5	18.775	276.2	3.35378	220	48.1307	5.2371	8.65356	252.065	416.502	5.35	1.77	1.04	3.63	135	76	3.8	83.8	1	0	0	7.845	72.92
0000810834	1	56	30.0433	333.9	6.16	11.33	14.53	15.43	9.48	4.3725	38.2725	4.32	11.4	17.3	31.4	22.4	3.93	62.355	1.18272	32.4812	151.025	0.898799	1.62924	135.741	246.055	4.36	1.01	1.13	3.13	126	64	4.99	73	0	0	0	9.48833	17.364
0000719676	1	48	21.2031	351.3	14.56	22.09	29.81	31.08	25.2	9.1625	80.7225	3.97	5.72	6.8	9.33	13.7	2.4225	25.1325	2.56903	7.17902	103.439	0.264393	0.311344	27.3485	32.2051	3.71	2.56	0.75	2.32	125	78	3.61	74.1	1	1	0	20.4567	7.904
0000703930	1	38	22.1453	342.1	4.75	10.46	14.27	11.41	5.22	3.8025	31.14	14.3	37.6	55.3	49.5	37.7	12.975	132.2	3.01889	228.8	70.194	3.41223	4.24534	239.518	297.998	3.86	2.68	1.24	1.49	135	80	6.39	76.1	0	0	0	7.685	38.88
0000835782	1	53	22.7244	281.2	12.29	18.14	22.32	21.42	17.57	7.6075	59.0875	3.93	5.73	8.52	9.24	8.54	2.415	23.7475	2.14665	8.94198	137.214	0.31745	0.401904	43.5586	55.1469	3.67	0.87	0.97	2.45	152	81	4.24	69.6	1	1	0	15.29	7.192
0000859242	1	40	23.1206	368.2	9.08	14.25	18.85	18.96	16.92	5.8325	50.9525	11.45	13.65	17.71	15.89	15.09	6.275	46.405	4.62071	41.0394	70.7786	1.07587	0.91075	76.1484	64.4616	4.78	12.44	0.68	1.65	127	78	5.94	73.1	0	0	0	13.01	14.758
0000771034	1	44	26.4706	280.6	8.27	12.52	17.75	13.14	9.53	5.1975	39.545	17.8	27.9	76.9	47.8	34.3	11.425	141.025	6.54249	74.6331	40.33	2.19817	3.56619	88.6522	143.824	4.11	3.12	0.87	1.91	138	98	5.64	71.6	0	0	1	10.2017	40.94
0000788081	1	34	31.4879	360.8	7.42	9.9	15.5	17.09	15.77	4.33	43.405	6.82	13	18.7	15.6	13	4.955	44.33	2.24908	34.7959	115.964	1.14434	1.02131	132.703	118.436	3.6	2.23	0.88	2.06	134	72	4.23	74.9	0	0	0	10.9467	13.424
0000745826	1	61	24.6097	298	7	13.69	16.15	17.8	17.84	5.1725	47.4275	14.3	49.7	79.6	83.3	53.8	16	198.325	4.44889	81.7143	38.3807	3.09328	4.18165	118.722	160.495	6.18	2.15	1.09	4.32	156	100	3.79	67.5	0	0	0	12.08	56.14
0000792012	1	69	20.5151	300.2	13.14	19.41	23.19	23.15	20.54	8.1375	63.8025	8.44	9.1	11.3	11.6	11.8	4.385	32.635	4.92896	17.5104	72.1658	0.538863	0.5115	38.8875	36.9128	6.7	3.86	1.01	4.34	135	85	4.25	64.7	0	1	0	16.5717	10.448
0000865148	1	45	25.6896	315.7	10.11	15.19	17.97	20.31	17.01	6.325	52.415	14.1	38.3	38.6	54.3	47.1	13.1	129.475	6.3356	42.6626	36.8411	2.07115	2.47019	76.3033	91.0045	4.12	3.46	0.9	2.61	132	78	5.3	69.7	0	0	1	13.4317	38.48
0000954317	1	37	33.0295	350.5	5.54	11.31	12.97	11.56	7.6	4.2125	32.1275	11.2	54.5	65	82.3	44.7	16.425	183.45	2.75769	109.804	61.8914	3.89911	5.71006	241.321	353.404	5.17	1.62	1.34	3.58	118	78	4.03	71.6	0	0	0	8.16333	51.54
0000783277	1	39	22.6939	349.2	11.01	15.5	20.27	18.72	16.17	6.6275	52.51	10.7	11.8	12.4	10	9.55	5.625	32.65	5.23587	28.4953	75.6737	0.848736	0.621786	64.227	47.0529	6.2	2.74	0.88	4.04	116	66	6.49	70.8	0	0	0	13.6117	10.89
0000869661	1	40	24.3025	294.3	11.73	13.44	16.8	23	21.7	6.2925	56.1025	5.91	8.22	12.8	13	20.3	3.5325	38.3375	3.08108	14.3621	91.0494	0.561383	0.683347	51.1135	62.2184	6.75	5.34	1.15	3.96	137	90	7.69	69.7	1	1	0	14.445	12.046
0000727336	1	49	28.7317	292.6	10.75	20.72	22.46	25.8	20.96	7.8675	66.1725	15.9	17.4	18.4	26.9	22	8.325	64.375	7.59667	43.8621	41.6261	1.05815	0.972836	44.0467	40.4954	4.86	3.89	0.85	3	130	86	5.9	66.9	1	0	0	16.7817	20.12
0000819828	1	41	21.551	347.6	12.3	16.9	21.78	25.68	20.97	7.3	64.025	10	15.8	20.6	28.7	23	6.45	66.05	5.46667	22.7273	50.464	0.883562	1.03163	44.5881	52.0601	4.84	1.83	0.81	3.82	130	75	5.13	68.9	1	0	0	16.2717	19.62
0000795427	1	44	27.7551	318.5	8.59	12.82	15.61	16.08	14.65	5.3525	43.67	10.4	12.6	21.3	25.8	17.1	5.75	59.225	3.97049	40.8644	75.3936	1.07426	1.35619	80.9927	102.248	4.92	3.17	0.85	2.94	114	84	6.34	67.6	1	0	0	11.2917	17.44
0000821244	1	47	26.2596	357.4	10.38	15.03	19.79	19.65	16.02	6.3525	52.6125	4.18	6.91	7.18	9	7.66	2.7725	22.715	1.92837	12.1512	156.452	0.436442	0.431742	68.2822	67.5468	4.15	3.2	0.92	2.46	116	80	5.84	66.8	1	0	0	13.4783	6.986
0000916159	1	46	21.6343	290.7	8.22	16.93	20.24	25.38	19.51	6.2875	60.835	5.25	5.75	10.4	15.9	11.9	2.75	33.8375	1.918	22.2458	125.103	0.437376	0.556218	54.7169	69.5843	5.53	1.19	1.36	4.01	120	75	5.23	66.1	0	0	0	15.0467	9.84
0000870363	1	43	27.9184	345.7	7.43	12.84	17.75	16.8	12.36	5.0675	44.57	8.91	14.9	43.4	54.6	36.5	5.9525	115.078	2.94228	45.3435	65.2759	1.17464	2.58195	76.6759	168.539	5.75	2.71	0.85	4.6	127	83	5.41	66.7	1	0	0	11.1967	31.662
0000870864	1	39	31.0204	282.7	12.99	14.11	20.67	22.32	20.4	6.775	58.325	7.33	8.26	11.8	21.1	18.4	3.8975	45.1125	4.23185	15.4478	72.1478	0.575277	0.773468	41.505	55.804	5.18	3.08	0.84	4.02	121	70	6.81	67.2	0	0	0	15.0817	13.378
0000689215	1	48	25.7117	295.3	4.16	10.31	14.1	14.89	7.96	3.6175	35.64	4.71	13.2	21.5	32.4	21.4	4.4775	67.0025	0.870827	142.727	178.734	1.23773	1.87998	221.225	336.016	2.02	0.6	0.8	1.08	138	70	6.9	64.5	0	0	0	8.57	18.642
0000840356	1	29	31.055	358.1	11.49	18.18	21.99	21.26	15.71	7.4175	57.57	14.4	15	19.7	20.7	23.2	7.35	58.175	7.3536	36.0451	46.9016	0.9909	1.01051	46.4748	47.3945	3.84	1.07	1.01	2.7	99	62	5.34	69	0	0	1	14.7717	18.6
0000795575	1	38	30.0712	360	13.93	17.69	21.59	21.17	18.36	7.905	58.87	17.2	27.5	39.3	15	14.6	11.175	69.825	10.6487	32.9818	34.4745	1.41366	1.18609	48.7353	40.8898	5.55	3.81	0.99	3.4	135	85	4.43	65.1	0	0	0	15.4567	22.72
0000978871	1	50	24.2215	322.4	8.27	15.23	19.26	19.05	12.01	5.875	49.1825	6.53	11.1	27	30.9	25.4	4.4075	71.0325	2.40014	27.3795	86.3484	0.750213	1.44426	64.7796	124.71	4.89	3.37	0.92	3.08	139	98	4.21	61.9	1	1	0	12.3033	20.186
0000786740	1	49	23.3887	286.1	14.24	17.58	20.94	24.11	21.82	7.955	63.075	4.11	6.52	9.6	14.9	10	2.6575	31.3875	2.60117	7.65363	107.279	0.334067	0.497622	35.8384	53.3845	4.94	1.45	1.13	3.38	108	70	5.12	61.6	0	1	0	16.4483	9.026
0000738528	1	36	27.3356	358.7	13.8	15.65	20.04	24.47	23.7	7.3625	62.625	165	22	24.7	23.3	33.1	46.75	110.625	101.2	320.388	7.09369	6.34975	1.76647	45.0431	12.5308	5.36	5.57	0.87	3.26	128	79	6.14	64.4	0	0	0	16.2767	53.62
0000969199	1	53	22.0317	345	8.08	12.66	16.77	17.43	12.87	5.185	44.7925	3.25	7.64	12.7	15.6	10.3	2.7225	34.9075	1.16711	14.1921	184.505	0.525072	0.779316	96.8784	143.787	3.74	2.06	1.99	1.56	172	102	3.93	58.2	1	0	0	11.3017	9.898
0000967978	1	28	31.0204	359.1	6.32	11.83	15.63	15.48	10.2	4.5375	39.7975	10.2	31.3	55.6	49.7	32.2	10.375	125.7	2.86507	72.3404	66.1246	2.2865	3.15849	151.194	208.854	4.06	1.42	1.3	2.69	120	60	5.8	65.1	0	0	0	9.91	35.8
0000845423	1	28	24.4898	343.4	12.35	14.22	18.06	20.81	20.71	6.6425	54.9075	3.98	4.59	9.06	10.3	11.6	2.1425	26.185	2.18458	8.99435	133.873	0.322544	0.476893	43.1801	63.8433	5.75	2.37	0.88	4.28	115	65	6.21	64.7	1	0	0	14.3583	7.906
0000813702	1	35	27.1527	325.3	9.8	12.87	20.57	22.01	20.28	5.6675	56.4625	8.36	14.7	25.29	32.01	28.02	5.765	74.4275	3.64124	26.5397	62.8508	1.0172	1.31818	63.932	82.8484	4.51	1.48	0.89	3.77	130	80	4.4	60.9	1	1	1	14.255	21.676
0000783001	1	33	24.9135	366.7	12.07	16.18	20.11	20.17	16.55	7.0625	54.635	11.5	12.5	10.6	17.8	19.1	6	44.425	6.16911	26.8378	59.6062	0.849558	0.813123	50.6389	48.4672	5.31	3.93	0.84	2.89	110	65	5.61	61.5	1	0	0	14.18	14.3
0000794301	1	29	25.7276	319.9	11.62	14.87	20.76	21.05	16.95	6.6225	55.435	7.96	8.22	12.1	14.1	9.91	4.045	34.23	4.1109	19.6059	85.2991	0.610797	0.61748	52.1004	52.6705	4.4	3.19	0.98	2.59	130	80	3.48	60.5	0	0	0	14.2083	10.458
0000865507	1	32	30.0838	314.2	5.76	8.55	13.16	12.2	11.23	3.5775	33.4	15.02	41.02	82.85	89.45	98.78	14.01	225.243	3.84512	132.92	45.6354	3.91614	6.74379	178.715	307.756	4.23	1.93	0.71	3.01	119	72	3.47	58.3	0	0	0	8.48333	65.424
0000842117	1	45	26.079	365.6	6.3	13.84	18.32	19.94	14.71	5.035	49.53	2.83	3.4	3.61	4.53	6.21	1.5575	12.75	0.7924	20.2143	334.415	0.309335	0.25742	103.446	86.0851	2.76	0.78	0.95	1.72	111	68	4.48	53.7	0	1	0	12.185	4.116
0000963270	1	24	26.8406	355.2	5.81	9.27	11.52	13.63	9.89	3.77	33.3025	6.23	21.8	33.2	40.3	52.7	7.0075	104.007	1.60872	53.9394	103.547	1.85875	3.12311	192.469	323.39	4.18	0.7	1.04	2.56	132	66	3.67	53.2	0	0	0	8.35333	30.846
0000776755	1	51	26.4236	297.8	12.81	15.29	18.1	23.31	23.64	7.025	59.5525	14.2	24.4	27.9	27.5	32.3	9.65	80.325	8.08453	30.5048	37.4411	1.37367	1.34881	51.4316	50.5009	无	无	无	无	106	77	6.7	79.6	1	0	1	15.525	25.26
0000713245	1	53	23.3844	364.9	2.71	8.43	14.09	12.23	8.27	2.785	31.825	2	3.62	7.01	6.86	5.9	1.405	17.3775	0.240889	-50.6329	690.445	0.504488	0.546033	348.321	377.006	无	无	无	无	149	96	2.3	98	0	0	0	7.62167	5.078
0000789586	1	54	27.3588	356.8	19.33	22.89	30.22	37.44	33.28	10.555	93.0225	8.6	11.7	16.3	13.4	15.3	5.075	41.275	7.38836	10.8654	43.9368	0.480815	0.44371	21.1254	19.4952	无	无	无	无	135	81	10.1	107.5	1	0	0	23.86	13.06
0000980957	1	55	23.4375	284.3	5.15	11.38	15.36	15.03	10.13	4.1325	38.5925	9.27	27.7	45.3	64	74.3	9.2425	151.292	2.1218	112.364	70.6669	2.23654	3.92026	158.049	277.032	无	无	无	无	121	78	5.33	68	1	1	0	9.50833	44.114
0000791898	1	39	64.8123	353.5	8.51	14.65	17.76	16.57	11.72	5.79	45.2025	13.8	34.4	48.3	83.3	26.4	12.05	153.375	5.21947	55.0898	42.3085	2.08117	3.39306	88.0514	143.555	6.23	8.06	0.99	2.69	133	77	5.43	68.5	0	1	0	11.535	41.24
0000823612	1	36	23.03	321	16.25	18.89	24.84	30.15	29.31	8.785	76.9425	2.77	3.74	3.77	2.92	2.91	1.6275	9.765	2.00056	4.3451	186.111	0.185259	0.126913	34.4787	23.6199	5.92	6.46	0.49	1.95	127	69	5.8	57.4	1	1	0	19.9067	3.222
0000867185	1	29	23.3844	333.2	12.24	17.96	22.97	21.85	19.05	7.55	60.6425	11.4	14.1	19.2	29.1	27.2	6.375	67	6.2016	26.087	47.5698	0.844371	1.10484	40.1665	52.5568	5.43	7.9	0.88	2.69	116	81	2.95	64.1	0	0	1	15.6783	20.2
0000740421	1	62	31.9559	323.2	4.65	13.95	15.95	6.62	5.47	4.65	29.455	12.4	53.4	179	67.5	33	16.45	248.05	2.56267	215.652	56.8389	3.53763	8.42132	201.075	478.659	4	0.8	0.84	2.61	154	103	5.43	90.2	0	0	0	7.77333	69.06
0000784429	1	44	25.2493	340.6	3.73	7.78	10.61	9.91	4.95	2.8775	25.165	20.5	105	127	171	53.8	31.375	350.775	3.39844	1782.61	47.1466	10.9036	13.939	514.066	657.176	4.06	3.05	0.96	2	117	70	4.87	68.6	0	0	0	6.16333	95.46
0000754662	1	33	33.9288	343	4.86	7.02	11.31	5.93	4.17	2.97	21.2225	20.2	32.1	85.2	74.3	23.9	13.075	171.25	4.3632	297.059	62.4065	4.40236	8.06927	274.736	503.575	3.73	1.35	1.06	2.33	158	80	3.69	73.7	1	1	0	5.54833	47.14
0001133681	1	41	28	338.4	8.23	13.91	17.76	16.88	13.13	5.535	45.7775	3	3.2	5.4	7.89	1.78	1.55	15.18	1.09733	12.685	285.856	0.280036	0.331604	80.0499	94.7908	4.85	1.62	1.18	3.1	128	68	4.8	86	0	0	0	11.6517	4.254
0001130603	1	55	23.94	351.6	7.52	7.81	11.57	12.03	11.98	3.8325	32.4825	11.4	12.9	21.8	41.8	41.7	6.075	88.3	3.81013	56.7164	72.8275	1.58513	2.71839	115.441	197.973	6.18	1.95	0.97	4.28	137	96	3.3	92	0	0	0	8.485	25.92
0001122259	1	40	24.28	289.4	13.31	16.12	20.91	24.63	24.1	7.3575	63.75	6.96	7.12	7.77	9.58	10.2	3.52	25.8075	4.11723	14.1896	88.612	0.478423	0.404824	42.3941	35.8722	4.66	2.17	0.79	2.95	115	81	5.8	81	1	0	0	16.5117	8.326
0001122626	1	45	26.54	310.2	13.83	19.22	22.84	22.22	18.2	8.2625	61.5175	9.85	9.86	12.8	15.5	14.7	4.9275	39.8425	6.05447	19.0707	60.3848	0.596369	0.647661	36.0116	39.1089	6.21	0.97	1.21	4.01	111	72	5.3	69	0	0	0	16.0517	12.542
0001121007	1	48	24.84	368.3	7.57	14.38	19.82	21.38	12.32	5.4875	51.4875	16.6	24.9	68.2	160.6	58.3	10.375	257.5	5.58498	81.5725	31.0269	1.89066	5.00121	58.6612	155.172	4.32	1.56	0.99	2.11	130	94	4.2	64	1	0	0	12.5783	65.72
0001110938	1	39	32	349.7	15.92	21.95	26.57	24.28	20.93	9.4675	69.6275	10.4	14.8	17.1	16.6	14.5	6.3	46.675	7.35858	16.7472	47.4482	0.665434	0.670353	31.5737	31.8071	6.11	11.35	0.77	2.53	143	97	10.5	61	1	1	0	18.275	14.68
0001116643	1	45	22.38	297.2	9.66	16.61	23.18	25.31	20.79	6.5675	63.81	6.58	16.9	32	17.4	20.1	5.87	61.545	2.82501	21.3636	72.8868	0.893795	0.964504	65.1459	70.2996	2.64	1.63	1.02	1.12	129	90	2.9	75	0	0	0	15.925	18.596
0001107147	1	47	22.64	326.9	6.36	7.18	10.97	12.94	9.96	3.385	31.3275	4.18	7.27	16.9	25.6	35.3	2.8625	60.605	1.18155	29.2308	163.307	0.845643	1.93456	138.099	315.928	3.77	1.21	0.85	2	126	83	5	79	0	1	0	7.90167	17.85
0001103739	1	20	28.07	362.2	9.28	16.63	20.02	17.82	12.74	6.4775	49.84	9.22	12.5	21.9	20.8	20.2	5.43	55.88	3.80274	31.9031	73.6008	0.838286	1.12119	61.6985	82.5203	4.2	1.41	0.86	2.96	112	70	3.3	68	0	0	0	12.7483	16.924
0001083185	1	50	23.51	350.4	13.78	18.9	22.49	25.84	23.68	8.17	67.4425	7.82	8.23	13.6	17.9	15.8	4.0125	42.07	4.78932	15.214	64.7898	0.491126	0.623791	31.82	40.4153	4.81	3.92	0.73	2.24	100	70	8.4	72	0	0	0	17.4483	12.67
0001086796	1	53	23.39	329.2	7.25	13.6	17.28	12.79	6.18	5.2125	37.4525	6.27	14.7	39.3	54.3	25.7	5.2425	105.543	2.02033	33.44	90.7731	1.00576	2.81804	91.2956	255.802	4.45	0.81	1.03	2.91	129	85	7.1	75.1	1	0	1	9.51667	28.054
0001084173	1	55	22.14	339.8	8.71	11.84	16.32	19.22	17.72	5.1375	48.4175	5	11.6	13.2	10.61	8.88	4.15	32	1.93556	19.1939	137.604	0.807786	0.660918	111.154	90.9446	5.6	2.23	0.95	3.49	108	78	6	78	0	0	0	12.3017	9.858
0001085713	1	75	22.04	327.7	10	15.57	10.09	21.76	18.13	6.3925	48.6775	7.58	7.63	13.8	22	17.5	3.8025	46.81	3.36889	23.3231	87.4444	0.594838	0.961635	52.0152	84.0896	4.65	3.07	0.73	2.4	133	60	4.7	68	1	0	0	12.5917	13.702
0001087738	1	57	20.42	313.4	8.64	13.25	17.09	16.01	10.87	5.4725	43.0475	4.83	5.45	11.2	16.8	15.1	2.57	36.6825	1.85472	18.7938	142.998	0.469621	0.85214	67.1549	121.854	3.4	1.47	0.94	1.87	91	65	4.5	75	1	0	0	10.9767	10.676
0001088249	1	45	22.14	321	8.77	14.49	22.06	21.86	13.92	5.815	54.8025	3.07	6.54	7.03	10.8	12.3	2.4025	26.26	1.19662	11.6509	185.938	0.413156	0.479175	76.8212	89.0967	4.45	1.3	1.02	2.71	131	81	4.4	65.3	0	0	0	13.5167	7.948
0001077850	1	58	22.49	294	14.31	16.58	19.53	23.15	22.54	7.7225	60.935	5.31	9.28	9.91	13	12.2	3.6475	32.5	3.37716	9.82424	90.9141	0.472321	0.533355	42.9406	48.4895	4.23	1.14	0.71	2.67	116	69	6	83	1	0	0	16.0183	9.94
0001076575	1	75	23.26	335	13.61	17.49	21.82	24.1	25.38	7.775	65.3025	6.84	10.7	11.8	20.3	23	4.385	47.71	4.13744	13.5312	65.8212	0.563987	0.7306	37.1223	48.0889	6.57	5.56	0.98	2.87	131	73	3.8	68	0	0	0	17.0667	14.528
0001078171	1	46	22.14	352	11.39	10.96	14.04	18.24	16.16	5.5875	45.1775	15	16.3	28.4	47.3	36.8	7.825	98.9	7.59333	38.0228	41.5325	1.40045	2.18914	58.164	90.9205	4.6	6.89	0.78	1.89	122	85	5.1	2.7	0	0	0	11.7983	28.76
0001078438	1	64	25.56	346	10.63	16.05	20.93	23.61	20.77	6.67	60.375	20.8	66.9	74.3	77.8	43	21.925	193.675	9.82684	58.345	22.8377	3.28711	3.20787	75.0699	73.2603	4.84	1.56	1.22	2.6	140	99	9.5	78	0	0	0	15.3317	56.56
0000715970	1	74	21.9713	389.3	11.39	14.76	19.59	25.28	27.16	6.5375	63.78	2	3.1	4.32	8.79	9.93	1.275	19.045	1.01244	5.06971	218.328	0.195029	0.298605	42.5803	65.1939	5.48	1.45	0.9	4.32	133	67	7.24	86.8	0	0	0	16.3633	5.628
0000872565	1	68	25.7117	406	6.59	9.31	14.09	13.71	13.67	3.975	37.415	7.89	12.9	36.4	37.4	25.6	5.1975	85.9225	2.31089	51.068	91.4751	1.30755	2.29647	119.608	210.07	4.65	3.55	0.84	2.81	185	82	3.45	84.4	0	0	0	9.56167	24.038
0000926519	1	51	27.5796	403.7	5.93	8.94	13.05	13.57	7.77	3.7175	33.195	9.4	10.8	33.5	45.4	19.8	5.05	88.175	2.47742	77.3663	95.8586	1.35844	2.65627	130.218	254.627	5.16	1.68	1.22	3.68	119	65	5.45	80	0	0	0	8.21	23.78
0000857132	1	49	23.6614	379.5	12.84	16.16	19.89	22.18	18.49	7.25	57.6325	12.1	12.7	18.3	22	20.4	6.2	55.3	6.90507	25.9101	50.2164	0.855172	0.959528	42.9437	48.184	5.68	4.07	0.87	3.67	146	99	6.99	78.9	0	0	1	14.9267	17.1
0000873346	1	46	25.3515	391.2	10.17	13.55	19.26	21.74	19.79	5.93	55.3975	4.61	5.98	7	7.48	8.89	2.6475	21.3175	2.08372	13.8231	149.318	0.446459	0.38481	66.6643	57.459	6.49	7.48	0.75	3.47	114	70	4.76	78.5	1	1	0	14.085	6.792
0000776047	1	55	25.9095	397.1	12.82	19.92	23.47	18.7	16.3	8.185	57.6175	8.69	13.6	16.3	14.6	17.9	5.5725	44.7475	4.95137	18.6481	64.4438	0.680819	0.77663	43.8745	50.049	4.9	1.5	0.9	3.02	139	73	6.72	74.9	1	1	0	15.2017	14.218
0000778894	1	45	28.7317	408.8	7.76	10.39	12.52	12.58	9.77	4.5375	33.99	31.7	65.9	69.5	86	63	24.4	210.5	10.933	148.826	26.9754	5.37741	6.193	145.058	167.059	5.73	4.83	1.24	2.44	140	89	4.15	74.9	1	1	0	8.83667	63.22
0000708618	1	56	28.2284	369.4	12.51	15.89	19.18	19.25	18.7	7.1	54.0575	7.01	14	19.6	17.6	15.3	5.2525	48.7025	3.89756	15.5605	73.7633	0.739789	0.900939	54.5693	66.4562	4.35	1.96	0.91	2.68	120	80	4.55	72	1	1	1	14.255	14.702
0000920530	1	46	26.6065	368.8	8.98	16.48	21.06	23.02	15.96	6.365	57.28	14.4	15.6	21.2	42.4	38.9	7.5	89.15	5.7472	52.5547	45.2533	1.17832	1.55639	53.3228	70.4318	4.51	4.8	0.75	2.63	117	74	4.82	70.2	0	0	1	14.25	26.5
0000806002	1	49	32.5964	384.3	6.9	13.29	16.83	14.48	10.65	5.0475	40.7975	44.3	103	154	106	98.3	36.825	333.225	13.5853	260.588	17.673	7.29569	8.16778	128.937	144.349	4.2	1.06	1.04	2.84	123	81	5.84	69.3	0	0	0	10.3583	101.12
0000844318	1	58	29.5848	415.9	9.05	14.9	18.78	20.53	14.49	5.9875	51.5725	10.37	27.03	48.46	37.79	24.22	9.35	102.353	4.17104	37.3694	52.7299	1.56159	1.98463	82.3423	104.649	4.31	1.61	0.85	3.29	115	73	4.86	65.7	1	1	0	12.9583	29.574
0000926590	1	61	24.4898	388.6	10.58	19.07	24.06	22.28	16.27	7.4125	60.64	6.51	12.4	17.9	17.8	13.5	4.7275	45.8025	3.06115	18.3898	83.2559	0.637774	0.755318	53.0985	62.8847	4.54	5.47	0.87	2.42	128	80	5.84	64.4	1	1	0	15.3767	13.622
0000915464	1	71	22.6474	372	11.22	14.05	22.55	28.61	27.84	6.3175	69.2725	3.2	5.96	7.7	11	8.12	2.29	24.615	1.59573	8.29016	149.238	0.362485	0.355336	54.0965	53.0295	4.8	1.07	1.24	3.73	120	72	10.2	62.6	0	1	0	17.3783	7.196
0000979199	1	31	33.1398	380	12.9	17.71	21.71	23.11	20.8	7.6525	61.8725	19.8	25.1	40.4	31.7	26	11.225	92.5	11.352	42.1277	29.2153	1.46684	1.49501	42.8542	43.6771	5.31	2.97	0.99	3.85	139	78	4.68	72.3	0	0	0	16.0383	28.6
0000711208	1	46	26.3958	392.5	12.14	15.36	19.89	22.62	19.28	6.875	57.8925	2	2.75	3.43	5.31	3.05	1.1875	11.2825	1.07911	4.62963	289.246	0.172727	0.194887	49.9606	56.3703	5.38	4.27	1.75	2.15	126	85	4.61	66.8	0	0	0	14.8817	3.308
0000745412	1	46	28.0102	404	7.07	13.09	16.78	12.57	7.32	5.04	37.1275	11.7	49.4	74.2	55.7	20.4	15.275	149.175	3.6764	65.5462	54.9435	3.03075	4.01791	166.52	220.758	6.81	5.46	1.14	3.7	150	85	5.22	62.9	0	0	0	9.47167	42.28
0000793256	1	33	25.9259	384.6	9.73	11.79	14.59	14.34	12.41	5.38	39.815	8.48	11.5	19.2	17.3	17	4.995	48.07	3.66713	27.2231	88.7227	0.928439	1.20733	82.3735	107.118	5.41	4.49	1.07	3.17	120	90	3.98	65.7	0	0	0	10.4767	14.696
0000744782	1	26	27.5087	401.2	11.01	12.84	15.49	20.02	21.81	5.9625	51.715	11.9	13.4	13.9	22	18.7	6.325	51.45	5.82307	31.6911	59.4186	1.0608	0.994876	63.031	59.1141	4.89	2.99	0.89	3.44	123	78	4.2	65	1	0	0	13.5283	15.98
0000962120	1	51	23.1837	386.9	10.73	16.19	19.92	20.06	15.2	6.73	53.3775	7.61	10.3	20.8	23.8	15	4.4775	53.9525	3.62912	21.0512	75.9833	0.665305	1.01077	50.552	76.8018	4.55	2.69	1.03	2.43	157	91	5.4	52.6	1	1	0	13.6833	15.502
0000833462	1	39	27.6361	378	7.92	12.49	15.18	16.04	15.42	5.1025	43.36	7.12	9.91	11.03	17.47	14.41	4.2575	39.6825	2.50624	32.2172	115.054	0.834395	0.915187	96.0002	105.296	7.25	17.17	0.83	2.18	128	94	4.57	53.9	1	1	0	11.175	11.988
0000824283	1	26	29.3878	405.2	8.85	11.27	13.22	12.74	12.28	5.03	36.6425	21.4	24.3	26.5	30	27.8	11.425	81.275	8.41733	80	45.6933	2.27137	2.21805	103.787	101.35	4.34	10.21	0.56	1.43	135	63	3.97	50.9	0	0	0	9.72667	26
0000740518	1	51	29.7458	392	4.36	10.37	12.59	8.97	3.48	3.6825	26.4275	8.69	48.8	97.5	90.2	20.5	14.3725	200.148	1.68393	202.093	86.565	3.90292	7.57346	337.856	655.596	5.3	1.34	0.89	3.81	120	80	4.43	102.7	0	0	0	6.62833	53.138
0001131221	1	21	24.22	398.3	10.1	16.75	20.18	21.77	15.7	6.7125	55.655	9.39	21.1	21.9	38.5	26.3	7.6225	80.9725	4.21507	28.4545	56.5189	1.13557	1.4549	64.181	82.2294	4.84	1.68	0.96	3.3	111	74	4.3	71	1	0	0	14.0833	23.438
0001121018	1	33	23.72	407	7.86	13.62	18.09	18.06	13.45	5.37	47.1275	8.88	19	28.3	27.9	25.1	6.97	73.395	3.10208	40.7339	74.4214	1.29795	1.55737	96.5953	115.902	6.14	7	0.77	2.73	123	79	3.8	57	0	0	0	11.8467	21.836
0001118754	1	43	23.78	400	12.41	17.43	24.58	24.98	22.03	7.46	66.2475	3.71	5.3	13.1	7.95	6.49	2.2525	24.5975	2.04627	8.32772	132.575	0.301944	0.371297	40.0301	49.2246	6.9	4.54	1.11	2.07	100	71	4.4	72	0	0	0	16.905	7.31
0001112058	1	40	28.09	410.9	10.14	17.22	20.2	21.65	17.69	6.84	56.79	11.6	15	17.8	28	32.5	6.65	68	5.22773	34.9398	52.895	0.972222	1.19739	51.4257	63.3362	3.32	1.69	0.77	1.91	117	87	8.5	73	1	0	1	14.4833	20.98
0001117096	1	65	26.64	411.5	6.46	11.89	14.5	11.69	5.22	4.5875	32.735	25	81.5	140	155	90.6	26.625	352.3	7.17778	168.919	27.5428	5.80381	10.7622	159.853	296.42	4.5	1.48	0.9	2.88	117	69	5.7	69	1	0	0	8.29333	98.42
0001111797	1	32	25.26	411.2	12.67	14.4	15.72	21.81	24.42	6.7675	56.1775	3.81	4.15	4.36	9.72	10.3	1.99	21.1675	2.14545	8.30971	146.925	0.294052	0.376797	43.2037	55.3609	4.91	3.45	0.81	2.22	144	98	3.48	85.1	0	0	0	14.8367	6.468
0001107842	1	55	26.64	396.6	7.71	13.88	15.6	13.05	7.3	5.3975	37.2675	9.75	26.6	34.4	35	30.1	9.0875	91.5875	3.341	46.3183	71.4523	1.68365	2.45757	120.301	175.599	5.47	3.82	0.8	2.68	141	97	4.6	59	0	0	0	9.59	27.17
0001104029	1	31	31.56	408.7	7.81	12.84	15.32	16.29	15.87	5.1625	44.0875	17.5	21.3	26.2	43.3	42.1	9.7	99.025	6.07444	81.2065	46.2832	1.87893	2.2461	86.963	103.957	3.78	3.63	0.56	2.05	143	95	3.9	55	0	0	0	11.355	30.08
0001093167	1	50	20.62	393.2	12.95	18.85	20.79	24.41	20.44	7.95	62.885	13.2	22.8	26.5	23.8	11.3	9	64.025	7.59733	27.9365	42.9581	1.13208	1.01813	48.6318	43.7369	5.38	4.73	0.92	2.6	132	89	4.6	86	0	0	0	16.24	19.52
0001095171	1	33	22.14	407.6	9.7	14.82	19.75	21.74	19.72	6.13	56.2475	4.68	6.82	11.6	17.5	20.7	2.875	41.13	2.0176	15.0968	112.139	0.469005	0.731232	52.5936	81.9994	5.04	1.91	0.95	3.23	126	87	4.3	68	0	0	1	14.2883	12.26
0001096097	1	27	23.51	378.1	7.01	12.84	18.45	19.06	12.02	4.9625	47.08	4.08	5.08	13.5	16.1	8.46	2.29	34.015	1.27115	23.2479	178.933	0.461461	0.722494	82.5708	129.278	5.33	1.11	0.96	3.71	109	65	36	60.7	1	1	0	11.5633	9.444
0001085376	1	43	27.78	409.2	13.7	13.42	16.13	22.19	25.23	6.78	57.0375	6.26	7.14	8.18	8.79	9.14	3.35	24.63	3.81164	12.2745	98.8161	0.4941	0.431821	48.8251	42.6709	5.91	1.8	1.58	4.15	112	81	5.6	74	1	0	0	15.1117	7.902
0000825845	1	70	25.565	456.6	11.66	16.12	22.33	25.85	24.21	6.945	65.6775	8.48	13.2	17.5	16.1	17.2	5.42	46.545	4.39452	20.7843	64.6451	0.780418	0.70869	50.4502	45.8133	4.26	1.79	0.82	2.55	140	80	6.17	113.9	1	0	0	16.695	14.496
0000729776	1	64	25.8166	531.7	5.96	10.33	13.55	16.78	13.43	4.0725	40.3125	14.1	23.2	40.4	63.2	92.6	9.325	154.925	3.73493	114.634	50.4578	2.28975	3.8431	115.536	193.914	5.19	1.93	0.92	3.66	130	85	6.67	108.1	1	1	0	10.0083	46.7
0000860492	1	67	31.2452	431.9	6.62	14.32	11.41	17.76	12.43	5.235	41.3475	14.5	65.8	57.3	49.2	47.7	20.075	152.55	4.26622	92.9487	46.1633	3.83477	3.68946	177.026	170.318	3.16	1.22	1.11	1.85	108	62	7.19	106	1	0	0	10.4233	46.9
0000746245	1	57	27.6817	435.1	5.81	11.9	17.16	16.11	8.74	4.4275	40.7525	18.1	40.1	74.7	99.6	64.6	14.55	212.5	4.67382	156.71	40.0979	3.28628	5.2144	131.773	209.087	4.91	3.28	1.06	2.46	154	102	5.1	102.1	1	1	0	9.95333	59.42
0000837595	1	60	26.6436	451.3	12.47	17.18	24.37	26.77	23.6	7.4125	68.555	15.3	18.4	61.4	60.6	41.5	8.425	140.425	8.4796	34.1137	27.6375	1.13659	2.04836	31.4126	56.6114	3.87	3.71	0.74	1.9	113	69	6.6	86	0	0	0	17.3983	39.44
0000852306	1	42	32.7442	580.4	5.04	9.95	13.71	14.25	10.33	3.7475	35.9325	8.26	44.2	59.8	58.9	46.1	13.115	150.965	1.85024	107.273	78.9012	3.49967	4.20135	276.128	331.491	5.76	4.63	0.85	3.6	156	100	3.77	90.2	1	1	0	8.88	43.452
0000809583	1	42	32.3884	464.5	6.26	13.04	16.1	12.31	6.6	4.825	35.77	11.8	31.3	63.2	75.2	56.6	10.775	169.5	3.28302	85.5072	56.0419	2.23316	4.73861	125.151	265.561	4.12	1.75	1.21	2.76	178	118	7.41	89.8	1	1	0	9.05167	47.62
0000955938	1	53	27.7177	677.9	6.19	13.81	19.21	23.71	19.49	5	56.315	12	27.9	38.5	35.8	26.5	9.975	94.875	3.30133	89.2193	59.0184	1.995	1.68472	117.742	99.4295	5.51	2.75	1.11	3.59	135	80	7.5	83.6	0	1	0	13.735	28.14
0000950726	1	24	28.089	817.5	23.46	24.95	27.82	27.69	24.77	12.1025	79.28	3.84	4.55	6.88	4.82	4.47	2.0975	15.45	4.00384	3.8477	102.647	0.173311	0.194879	17.7898	20.0037	5.6	8.51	0.94	2.12	106	69	7.8	93.6	1	1	1	21.4483	4.912
0000814428	1	49	26.5887	511.9	6.02	12.28	15.56	16.02	9.06	4.575	39.865	7.73	34.74	39.21	61.69	45.92	10.6175	133.36	2.0682	61.3492	76.0158	2.32077	3.34529	176.415	254.295	6.94	25.47	0.76	1.76	130	82	8.03	77.6	1	0	0	9.82333	37.858
0000851022	1	44	25.1429	422.3	9.04	14.92	16.66	18.03	12.21	5.99	46.35	22.8	55.7	56.1	63.9	47.4	19.625	163.225	9.16053	82.3105	28.9021	3.27629	3.52157	94.6917	101.781	4.67	2.78	1.05	3.13	140	90	3.5	78.2	1	1	0	11.81	49.18
0000959156	1	36	33.4252	526.6	12.09	19.02	24.38	26.15	20.9	7.7775	67.4175	7.88	12.2	19.8	26	25.7	5.02	61.77	4.23419	18.3469	57.9078	0.645452	0.916231	37.3767	53.057	5.84	1.99	1.24	4.28	123	75	3.79	79.5	0	0	0	17.09	18.316
0000853115	1	43	28.959	471.9	8.66	10.88	15.28	17.04	15.19	4.885	43.7	8.09	15.2	22.4	24.5	23.2	5.8225	62.5225	3.11375	31.3566	82.6947	1.19191	1.43072	98.565	118.313	5.58	4.85	0.92	3.11	126	70	5.43	76	0	0	0	11.175	18.678
0000923791	1	44	20.5499	533.6	5.13	12.71	16.62	14	7.57	4.46	37.8875	6.95	37.3	69.5	48.5	40.6	11.0625	141.312	1.5846	85.2761	86.0422	2.48038	3.72979	213.418	320.92	5.82	4.73	1.17	3.73	114	74	5.32	74.8	1	1	0	9.33833	40.57
0000778295	1	48	26.6728	491.5	6.82	9.94	13.3	14.1	12.04	4.19	36.77	22.1	24.5	49.7	38.6	36.4	11.65	111.85	6.69876	133.133	45.4701	2.78043	3.04188	126.426	138.315	5.05	1.35	0.99	3.11	129	89	3.3	70.9	1	0	0	9.36667	34.26
0000852077	1	45	25.1359	511.9	4.58	6.17	10.1	10.52	10.79	2.6875	27.72	15	23	45.1	54.1	57.3	9.5	131.825	3.05333	277.778	72.9747	3.53488	4.75559	257.957	347.038	5.08	1.76	1.08	3.52	122	65	6.07	71.4	0	0	0	7.02667	38.9
0000730004	1	49	26.3036	445.8	8.82	12.85	17.78	19	16.07	5.4175	49	8.06	14.9	20.6	21.2	18.9	5.74	55.565	3.15952	30.3008	82.2742	1.05953	1.13398	87.1719	93.2972	7.73	10.58	0.96	3.47	109	81	4.94	67.5	0	0	1	12.42	16.732
0000722275	1	26	32.4584	582.7	5.15	8.68	14.39	16.24	12.64	3.4575	38.98	8.24	13.8	20.6	39.7	32.6	5.51	80.41	1.88604	99.8788	103.786	1.59364	2.06285	165.398	214.096	4.17	7.71	0.73	1.43	160	90	5.96	73.8	0	0	0	9.51667	22.988
0000785167	1	36	35.5114	447.7	12.95	17.94	20.57	20.88	18.42	7.7225	57.725	12.4	14.8	17	16.3	12	6.8	45.55	7.13689	26.2434	53.2842	0.880544	0.789086	46.9191	42.0458	6.64	4.77	0.79	4.08	117	71	3.27	69.2	1	1	0	15.1267	14.5
0000748593	1	25	25.335	465.3	17.7	19.27	23.85	26.92	21.95	9.2425	69.8425	5.22	5.67	6.19	7.27	6.3	2.7225	19.2025	4.1064	7.35211	98.2743	0.294563	0.27494	28.948	27.0195	6.76	1.96	1.26	4.9	120	78	4.51	62.6	0	0	0	18.2817	6.13
0000685325	1	29	25.333	472.7	4.76	10.22	12.28	11.25	9	3.745	31.26	5.57	29.1	46	66.5	71.6	8.6675	152.743	1.17836	88.4127	104.338	2.31442	4.8862	241.482	509.817	4.43	1.49	0.98	3.18	110	70	3.99	58.1	0	0	0	7.91833	43.754
0000850720	1	22	28.6851	458.3	9.12	15.41	20.05	21.75	17.19	6.1325	55.3675	25.8	37.9	48.9	55.4	66	15.925	150.475	10.4576	91.8149	25.5417	2.59682	2.71775	66.3273	69.416	4.78	3.78	0.86	2.91	140	77	3.66	58.9	0	1	1	13.92	46.8
0000722870	1	27	30.7726	422	10.24	15.71	21.21	20.72	18.63	6.4875	56.3575	2.43	5.02	6.72	14.2	12.2	1.8625	28.4575	1.10592	7.21068	185.341	0.287091	0.504946	53.2097	93.5873	4.92	1.08	1.28	3.26	123	78	4.64	50.1	0	0	0	14.4183	8.114
0000752811	1	75	26.398	422.6	10.22	12.3	16	22.68	26.76	5.63	56.765	15.7	20.3	20.9	21	86.4	9	93.95	7.13129	46.7262	35.9686	1.59858	1.65507	57.4987	59.5306	5.47	1.95	1.18	3.52	155	73	7.84	121.1	0	0	0	14.66	32.86
0000692165	1	49	22.4913	469.1	4.22	8.74	12.09	11.08	5.37	3.24	28.2575	6.62	38.3	78.2	169	50.3	11.23	273.605	1.24162	183.889	86.9304	3.46605	9.68256	301.305	841.709	7.16	1.29	1.38	5.27	160	105	4.49	91.2	1	0	0	6.91667	68.484
0000703095	1	44	33.8972	601	4.36	10.72	11.82	7.83	4.5	3.77	25.395	11.5	47.8	124	125	46.6	14.825	268.075	2.22844	267.442	65.5551	3.93236	10.5562	257.786	692.013	4.02	1.03	0.85	2.72	160	120	3.79	85.7	0	1	0	6.53833	70.98
0000746647	1	52	27.7008	607.6	5.65	11.52	12.46	8.34	6.84	4.2925	28.2775	12.6	65.6	92.3	112	64.6	19.55	249.475	3.164	117.209	52.0519	4.55446	8.82239	237.068	459.222	5.06	1.1	1.11	3.3	120	80	6.03	114.5	1	0	0	7.46833	69.42
0000754198	1	50	28.075	438.9	4.15	8.16	10.24	8	5.23	3.0775	23.4125	15.2	100	126	77.7	42.3	28.8	247.15	2.80356	467.692	60.6626	9.35825	10.5563	567.695	640.374	5.89	4.43	1.07	3.19	145	100	6.02	98.5	1	0	0	5.96333	72.24
0000789561	1	51	23.1834	622.2	3.73	9.46	9.67	10.29	5.7	3.2975	26.055	8.94	113	115	137	106	30.485	334.985	1.48205	777.391	69.4622	9.24488	12.8568	642.17	893.064	3.8	2.37	0.92	2.03	130	84	7.2	99.6	1	1	0	6.475	95.988
0001132664	1	35	27.46	522.4	6.33	8.86	11.59	8.97	7.44	3.7975	27.395	28.4	50.1	132	128	96.8	19.625	307.55	7.98987	200.707	29.793	5.16787	11.2265	153.966	334.471	5.07	1.73	0.82	3.46	137	101	5.6	93	0	0	0	7.19833	87.06
0001133021	1	28	21.22	489.6	10.66	17.02	20.48	18.12	13.3	6.92	51.305	33.2	33.6	44.3	52.5	43.1	16.7	132.375	15.7294	92.7374	22.7008	2.41329	2.58016	54.7837	58.5716	4.18	4.63	0.64	2.02	129	93	4.2	64.8	0	0	0	13.2633	41.34
0001131698	1	48	22.14	421.1	5.76	8.81	12.58	13	4.66	3.6425	30.61	8.38	26.2	47.6	74.3	32.8	8.645	141.595	2.14528	74.1593	85.6027	2.37337	4.62578	203.167	395.979	4.68	2.28	0.69	2.87	138	87	4.9	87	0	0	0	7.46833	37.856
0001130130	1	65	27.2	560.7	4.72	9.64	12.27	8.05	6.69	3.59	26.5975	7.62	18.8	81.4	51.1	39.4	6.605	143.155	1.59851	124.918	100.829	1.83983	5.38227	185.509	542.69	3.28	1.01	0.88	1.91	110	68	7.3	106	0	1	0	6.895	39.664
0001129519	1	18	25.8	486.2	9.63	11.14	16.79	21.06	14.13	5.1925	48.695	21.9	22.2	26.3	93.1	84.7	11.025	171.75	9.3732	71.4519	28.0678	2.12325	3.52706	59.595	98.9966	8.03	12.76	0.94	2.76	114	85	5.2	68	0	0	0	12.125	49.64
0001118389	1	39	28.41	481.9	8.75	16.24	20.07	17.95	12.35	6.2475	49.485	13.7	26.8	41.1	41.9	28.8	10.125	103.95	5.32778	52.1905	46.6956	1.62065	2.10064	75.6771	98.0905	4.09	2.2	0.76	2.4	149	95	4.1	73	0	0	0	12.56	30.46
0001120092	1	33	29.05	527.5	8.18	14.73	19.98	16.45	10.73	5.7275	46.21	9.55	26.8	45.1	34.4	33.2	9.0875	100.612	3.47196	40.812	60.6388	1.58664	2.17729	96.2121	132.028	5.21	1.33	1.28	3.15	131	83	5.8	77.4	0	0	1	11.6783	29.81
0001114722	1	32	25.39	499	10.78	18.93	20.81	23.59	21.98	7.4275	62.3475	8.07	8.19	12.5	16.9	22.7	4.065	43.7375	3.86643	22.1703	72.456	0.54729	0.701512	39.6545	50.8287	4.69	5.8	0.699	1.67	130	97	7.8	81	0	1	0	16.015	13.672
0001110797	1	32	29.14	518.4	5.45	11.22	15.63	19.22	13.24	4.1675	44.535	6.71	26.3	31.6	47.5	45.5	8.2525	108.778	1.62531	68.8205	89.6511	1.9802	2.44252	177.528	218.974	6.3	2.03	0.87	4.26	107	79	5.43	75.9	0	0	0	10.7933	31.522
0001106683	1	34	22.14	461.8	7.57	13.85	17.23	12.98	6.78	5.355	38.11	4.47	11.9	20.7	17.6	9.36	4.0925	44.8725	1.50391	21.9656	153.966	0.764239	1.17745	117.666	181.286	4.81	1.63	0.92	2.85	134	81	4.1	91	0	0	0	9.735	12.806
0001101731	1	46	27.57	506.7	5.73	11.18	13.65	12.45	7.16	4.2275	33.29	9.51	49.69	79.61	68.21	29.7	14.8	169.99	2.42188	85.2915	68.0853	3.50089	5.10634	238.359	347.667	5.2	2.54	0.96	2.92	117	78	5.9	88	1	0	0	8.36167	47.344
0001106386	1	57	25.09	443.7	5.58	12.11	14.32	10.81	4.33	4.4225	31.165	6.41	20.9	45.2	71.2	24.5	6.8275	129.403	1.58968	61.6346	102.837	1.54381	4.15217	158.76	426.995	4.01	1.32	0.82	2.42	127	85	4.7	76	0	0	0	7.85833	33.642
0001100418	1	25	20.76	437.2	12.19	13.66	1.17	12.58	12.63	6.4625	29.65	3.19	5.51	7.71	17.3	13.9	2.175	33.585	1.72827	7.34177	176.139	0.336557	1.13272	59.2807	199.515	5.04	2.51	1.09	3.02	108	74	2.7	74	1	0	1	8.705	9.522
0001100962	1	46	22.64	502.1	11.36	15.06	21.44	26.86	22.45	6.605	64.535	3.61	3.74	6.44	6.86	11.7	1.8375	20.3125	1.82265	9.18575	152.551	0.278198	0.314752	42.4394	48.0156	6.11	3.01	0.8	3.46	98	62	4	62	0	1	0	16.195	6.47
0001098043	1	48	29.98	690.3	7.82	12.96	18.89	16.77	11.4	5.195	45.0725	22	40.3	84.7	89.8	75.9	15.575	216.925	7.64622	101.852	28.6707	2.99808	4.8128	85.9571	137.987	5.62	3.47	0.95	3.45	143	88	5.8	87	1	0	0	11.3067	62.54
0001097174	1	25	27.77	458.7	7.57	13.54	16.96	18.66	15.52	5.2775	47.8025	19.9	21.1	36.3	82.1	74.4	10.25	162.05	6.69524	97.7887	34.3356	1.94221	3.38999	66.6869	116.397	4.13	3.48	0.74	2.09	116	79	5	54.3	0	0	0	12.0417	46.76
0001086445	1	68	23.66	497	8.5	13.3	15.68	17.18	13.18	5.45	44.305	13.6	39.5	43.2	79	49.1	13.275	159.1	5.13778	54.4	41.2883	2.43578	3.59102	100.569	148.267	2.82	1.15	1.13	1.32	119	83	6.1	92	0	0	0	11.3067	44.88
0001087814	1	60	27.68	544.6	7.43	8.46	11.52	12.36	12.75	3.9725	33.4625	13.9	23.3	51.1	52.7	87.9	9.3	150.1	4.59009	70.7379	49.1557	2.3411	4.48562	115.078	220.494	4.51	1.77	0.9	2.21	110	80	5.7	90	1	0	0	8.75333	45.78
0001085678	1	32	32.38	537.4	9.37	12.06	14.41	14.69	15.17	5.3575	41.455	26	35	33.9	51.2	46	15.25	123.625	10.8276	88.586	31.2362	2.84648	2.98215	88.913	93.1509	6.97	2.65	1.15	4.88	130	100	3.3	57.3	0	0	1	10.95	38.42
0001082810	1	83	25.86	448.4	13.55	18.8	23.53	24.95	25.28	8.0875	68.025	9.07	11.8	19.5	26.2	27.4	5.2175	62.6925	5.46216	18.0498	49.4783	0.645131	0.92161	31.92	45.5997	5.14	2.86	0.65	3.06	113	68	5.9	101	0	0	0	17.685	18.794
